# Supplementary material for: CaV1.1 voltage-sensing domain III exclusively controls skeletal muscle excitation-contraction coupling
Source: Nat Commun. 2024 Aug 28;15:7440. doi: 10.1038/s41467-024-51809-5 (PMC11358481; doi:10.1038/s41467-024-51809-5)
Supplement: Supplementary file 4 — Source Data [file 41467_2024_51809_MOESM4_ESM.xlsx]

## Sheet: Fig 2
Panel A										Panel C										Panel D						Panel E										Panel F										Panel G
	CaV1.1a_WT (10)		CaV1.1a_VSDI-R4A (9)		CaV1.1e_WT (10)		CaV1.1e_VSDI-R4A (9)				CaV1.1a_WT (10)		CaV1.1a_VSDI-R4A (9)		CaV1.1e_WT (10)		CaV1.1e_VSDI-R4A (9)				CaV1.1e_WT (10)		CaV1.1e_VSDI-R4A (9)				CaV1.1a_WT (10)		CaV1.1a_VSDI-R4A (9)		CaV1.1e_WT (10)		CaV1.1e_VSDI-R4A (9)				CaV1.1a_WT (10)		CaV1.1a_VSDI-R4A (9)		CaV1.1e_WT (10)		CaV1.1e_VSDI-R4A (9)			CaV1.1a_WT	VSDI-R4A	CaV1.1e_WT	VSDI-R4A
t (ms)	Mean	SEM	Mean	SEM	Mean	SEM	Mean	SEM		V (mV)	Mean	SEM	Mean	SEM	Mean	SEM	Mean	SEM		V (mV)	Mean	SEM	Mean	SEM		t (ms)	Mean	SEM	Mean	SEM	Mean	SEM	Mean	SEM		V (mV)	Mean	SEM	Mean	SEM	Mean	SEM	Mean	SEM		0.8	0.7	0.1	0.1
																																														0.4	2.4	0.1	1.4
0	-0.01344	0.010926	0.007708	0.008369	-0.0175	0.00715	-0.00511	0.002967		-60	0.0748	0.0388	0.0575	0.0128	-0.163	0.0251	-0.1697	0.0323		-60	0.009348	0.0022847	0.009336	0.0017803		0	-0.01344	0.010926	0.007708	0.008369	-0.0175	0.00715	-0.00511	0.002967		-60	-0.0063705	0.0129	0.00055888	0.0035728	-0.00089682	0.011	-0.0111	0.0127		0.9	0.4	0.2	0.5
0.05	-0.01367	0.011455	0.008666	0.008473	-0.0169	0.00673	-0.00478	0.003024		-50	0.0743	0.0213	0.0409	0.019	-0.2061	0.0326	-0.237	0.0333		-50	0.0116	0.0026624	0.0169	0.0016233		0.05	-0.01367	0.011455	0.008666	0.008473	-0.0169	0.00673	-0.00478	0.003024		-50	0.0162	0.0094962	-0.0096414	0.0067438	0.0107	0.0082483	-0.0144	0.009024		0.5	0.2	0.5	0.5
0.1	-0.01329	0.011266	0.008962	0.008415	-0.0171	0.00724	-0.00492	0.002963		-40	-0.01	0.0332	0.0142	0.0306	-0.3338	0.0994	-0.2277	0.0398		-40	0.021	0.0047616	0.0172	0.0032125		0.1	-0.01329	0.011266	0.008962	0.008415	-0.0171	0.00724	-0.00492	0.002963		-40	-0.0046677	0.0060924	-0.0099388	0.0047614	0.0030281	0.0088833	-0.0032278	0.0042359		0.1	0.2	0.4	0.1
0.15	-0.01371	0.011295	0.008857	0.008189	-0.0173	0.00698	-0.00101	0.00389		-30	-0.0289	0.0183	-0.0391	0.0215	-0.393	0.0449	-0.3424	0.0524		-30	0.027	0.0054892	0.0269	0.0041867		0.15	-0.01371	0.011295	0.008857	0.008189	-0.0173	0.00698	-0.00101	0.00389		-30	-0.0031604	0.0141	0.0174	0.006598	-0.0099234	0.0128	-0.0063594	0.0056335		0.6	0.2	2.5	0.3
0.2	-0.0172	0.013615	0.010063	0.009283	-0.0171	0.00722	-0.00075	0.004101		-20	-0.0293	0.0205	-0.0329	0.0187	-0.5446	0.0817	-0.2681	0.0502		-20	0.0363	0.0043348	0.0231	0.00322		0.2	-0.0172	0.013615	0.010063	0.009283	-0.0171	0.00722	-0.00075	0.004101		-20	-0.0025512	0.0138	0.0215	0.0088638	-0.0027388	0.0128	0.0272	0.0077046		0.8	0.2	1.2	0.2
0.25	-0.01735	0.014059	0.009271	0.008397	-0.0176	0.00744	-0.0007	0.004098		-10	-0.051	0.0192	-0.0407	0.0282	-1.0527	0.1993	-0.2737	0.0569		-10	0.0721	0.0068309	0.0233	0.0048148		0.25	-0.01735	0.014059	0.009271	0.008397	-0.0176	0.00744	-0.0007	0.004098		-10	0.1355	0.0273	0.1753	0.0263	0.149	0.0259	0.1859	0.0248		0.2	0.2	0.5	0.5
0.3	-0.01718	0.014213	0.009675	0.008658	-0.0165	0.0068	-0.00083	0.004038		0	-0.085	0.0386	-0.0453	0.0306	-4.3039	1.5978	-0.3785	0.048		0	0.284	0.0548	0.0442	0.0064597		0.3	-0.01718	0.014213	0.009675	0.008658	-0.0165	0.0068	-0.00083	0.004038		0	0.4326	0.0617	0.4419	0.0302	0.4579	0.0626	0.4677	0.0417		0.7	0.2	0.1	0.1
0.35	-0.0178	0.014284	0.009465	0.008356	-0.0168	0.00705	-0.00017	0.003853		10	-0.2382	0.044	0.0076427	0.017	-8.6824	1.8907	-0.6437	0.0868		10	0.7198	0.0592	0.0815	0.0134		0.35	-0.0178	0.014284	0.009465	0.008356	-0.0168	0.00705	-0.00017	0.003853		10	0.7485	0.053	0.6828	0.0188	0.7505	0.0485	0.707	0.0491		0.1		0.5
0.4	-0.01817	0.014524	0.00917	0.008362	-0.0173	0.00724	-0.0005	0.003733		20	-0.5417	0.0731	0.005411	0.025	-9.9789	1.7568	-1.5521	0.1136		20	0.9952	0.0358	0.2518	0.0334		0.4	-0.01817	0.014524	0.00917	0.008362	-0.0173	0.00724	-0.0005	0.003733		20	0.9201	0.0334	0.8735	0.0188	0.9195	0.0319	0.8648	0.0395
0.45	-0.01678	0.013871	0.009908	0.008916	-0.0157	0.007	-0.00043	0.003827		30	-1.0019	0.1312	0.05	0.0321	-8.5437	1.4657	-2.9989	0.3232		30	1.0329	0.0101	0.5428	0.0517		0.45	-0.01678	0.013871	0.009908	0.008916	-0.0157	0.007	-0.00043	0.003827		30	0.9625	0.0174	0.9443	0.0161	0.953	0.0222	0.9429	0.0233
0.5	-0.01653	0.013583	0.009172	0.008415	-0.0153	0.00679	-0.00032	0.003854		40	-1.2813	0.174	-0.0077891	0.0444	-6.4836	1.1323	-4.0181	0.527		40	0.989	0.012	0.8787	0.0316		0.5	-0.01653	0.013583	0.009172	0.008415	-0.0153	0.00679	-0.00032	0.003854		40	1.0033	0.0107	0.9847	0.0144	0.9932	0.0107	1.0037	0.0222
0.55	-0.01664	0.014202	0.009871	0.00891	-0.0163	0.00741	-0.00041	0.003823		50	-1.2267	0.1807	-0.1069	0.0552	-4.5737	0.8722	-3.4322	0.5663		50	0.9536	0.0149	0.953	0.0125		0.55	-0.01664	0.014202	0.009871	0.00891	-0.0163	0.00741	-0.00041	0.003823		50	1.0066	0.0146	1.0072	0.0093088	1.0044	0.0125	1.0025	0.0168
0.6	-0.01676	0.013967	0.008912	0.008828	-0.0152	0.00659	-0.00019	0.003923		60	-0.7763	0.16	-0.0737	0.0814	-2.8059	0.6243	-2.3969	0.4983		60	0.9119	0.0292	1.0106	0.0142		0.6	-0.01676	0.013967	0.008912	0.008828	-0.0152	0.00659	-0.00019	0.003923		60	0.9933	0.0119	1.0192	0.0113	0.9909	0.0103	0.9956	0.005821
0.65	-0.01664	0.014169	0.009579	0.009086	-0.0124	0.00462	-0.00035	0.00377		70	-0.3012	0.115	0.0781	0.093	-1.8074	0.5918	-1.1971	0.3497		70	0.9663	0.0183	0.9538	0.0050897		0.65	-0.01664	0.014169	0.009579	0.009086	-0.0124	0.00462	-0.00035	0.00377		70	1.0412	0.0203	1.0129	0.0099437	1.0355	0.0155	0.9843	0.012
0.7	-0.01803	0.014752	0.008668	0.008526	-0.0104	0.00451	-0.00029	0.003809		80	0.198	0.1019	0.4198	0.1757	-0.7454	0.3632	-0.6006	0.2237								0.7	-0.01803	0.014752	0.008668	0.008526	-0.0104	0.00451	-0.00029	0.003809		80	0.9573	0.0403	0.9931	0.0178	0.9854	0.04	0.9782	0.0141
0.75	-0.01667	0.013851	0.009107	0.008811	-0.0115	0.00496	-0.00065	0.003619																		0.75	-0.01667	0.013851	0.009107	0.008811	-0.0115	0.00496	-0.00065	0.003619
0.8	-0.01651	0.014111	0.009136	0.008252	-0.0111	0.00478	0.000348	0.00382																		0.8	-0.01651	0.014111	0.009136	0.008252	-0.0111	0.00478	0.000348	0.00382
0.85	-0.01595	0.013649	0.009849	0.008892	-0.0109	0.00468	8.96e-05	0.003857																		0.85	-0.01595	0.013649	0.009849	0.008892	-0.0109	0.00468	8.96e-05	0.003857
0.9	-0.01808	0.013687	0.007616	0.009504	-0.0147	0.00657	-0.0004	0.003945																		0.9	-0.01808	0.013687	0.007616	0.009504	-0.0147	0.00657	-0.0004	0.003945
0.95	-0.01845	0.014007	0.004775	0.008021	-0.0145	0.00648	-0.00034	0.004037																		0.95	-0.01845	0.014007	0.004775	0.008021	-0.0145	0.00648	-0.00034	0.004037
1	-0.01692	0.014271	0.004044	0.007636	-0.0145	0.00648	-0.00053	0.003849																		1	-0.01692	0.014271	0.004044	0.007636	-0.0145	0.00648	-0.00053	0.003849
1.05	-0.01595	0.013816	0.004665	0.008233	-0.0148	0.00669	-0.00065	0.003876																		1.05	-0.01595	0.013816	0.004665	0.008233	-0.0148	0.00669	-0.00065	0.003876
1.1	-0.0157	0.013621	0.003895	0.007859	-0.0146	0.00658	-0.00043	0.003939																		1.1	-0.0157	0.013621	0.003895	0.007859	-0.0146	0.00658	-0.00043	0.003939
1.15	-0.01578	0.01333	0.003437	0.007938	-0.0147	0.00589	-0.0023	0.002632																		1.15	-0.01578	0.01333	0.003437	0.007938	-0.0147	0.00589	-0.0023	0.002632
1.2	-0.00975	0.009391	0.003762	0.007743	-0.015	0.00616	-0.00237	0.002632																		1.2	-0.00975	0.009391	0.003762	0.007743	-0.015	0.00616	-0.00237	0.002632
1.25	-0.01038	0.009938	0.002842	0.007758	-0.0154	0.00636	-0.00056	0.002567																		1.25	-0.01038	0.009938	0.002842	0.007758	-0.0154	0.00636	-0.00056	0.002567
1.3	-0.01051	0.009667	0.002953	0.007756	-0.0149	0.00616	-0.00065	0.002482																		1.3	-0.01051	0.009667	0.002953	0.007756	-0.0149	0.00616	-0.00065	0.002482
1.35	-0.01038	0.010304	0.002867	0.007738	-0.0151	0.00625	-8.4e-05	0.00233																		1.35	-0.01038	0.010304	0.002867	0.007738	-0.0151	0.00625	-8.4e-05	0.00233
1.4	-0.01006	0.009646	0.003389	0.007864	-0.015	0.00616	-4.4e-05	0.002337																		1.4	-0.01006	0.009646	0.003389	0.007864	-0.015	0.00616	-4.4e-05	0.002337
1.45	-0.01036	0.00966	0.00387	0.008372	-0.0147	0.00608	-1.6e-05	0.00227																		1.45	-0.01036	0.00966	0.00387	0.008372	-0.0147	0.00608	-1.6e-05	0.00227
1.5	-0.01073	0.010153	0.002639	0.00773	-0.0146	0.00675	-0.0002	0.002275																		1.5	-0.01073	0.010153	0.002639	0.00773	-0.0146	0.00675	-0.0002	0.002275
1.55	-0.00866	0.011266	0.00287	0.007709	-0.0141	0.00638	-0.00084	0.002027																		1.55	-0.00866	0.011266	0.00287	0.007709	-0.0141	0.00638	-0.00084	0.002027
1.6	-0.01051	0.010998	0.003287	0.007341	-0.0141	0.00656	-0.00078	0.002023																		1.6	-0.01051	0.010998	0.003287	0.007341	-0.0141	0.00656	-0.00078	0.002023
1.65	-0.00949	0.011439	0.004014	0.00771	-0.0114	0.00581	-0.00078	0.001974																		1.65	-0.00949	0.011439	0.004014	0.00771	-0.0114	0.00581	-0.00078	0.001974
1.7	-0.00865	0.010711	0.003579	0.007376	-0.0107	0.00566	-0.00081	0.002021																		1.7	-0.00865	0.010711	0.003579	0.007376	-0.0107	0.00566	-0.00081	0.002021
1.75	-0.00936	0.011248	0.003442	0.007279	-0.0113	0.00567	-0.00062	0.002074																		1.75	-0.00936	0.011248	0.003442	0.007279	-0.0113	0.00567	-0.00062	0.002074
1.8	-0.00905	0.010964	0.002232	0.007605	-0.0115	0.00567	-0.00061	0.002101																		1.8	-0.00905	0.010964	0.002232	0.007605	-0.0115	0.00567	-0.00061	0.002101
1.85	-0.00998	0.01117	0.004004	0.006842	-0.0107	0.0054	-0.00074	0.002052																		1.85	-0.00998	0.01117	0.004004	0.006842	-0.0107	0.0054	-0.00074	0.002052
1.9	-0.00933	0.011335	0.003831	0.006839	-0.00982	0.00386	-0.00221	0.003026																		1.9	-0.00933	0.011335	0.003831	0.006839	-0.00982	0.00386	-0.00221	0.003026
1.95	-0.00599	0.009873	0.006702	0.00932	-0.00896	0.00356	-0.00237	0.00285																		1.95	-0.00599	0.009873	0.006702	0.00932	-0.00896	0.00356	-0.00237	0.00285
2	-0.0056	0.009536	0.006639	0.009023	-0.00887	0.00355	-0.0023	0.002956																		2	-0.0056	0.009536	0.006639	0.009023	-0.00887	0.00355	-0.0023	0.002956
2.05	-0.00628	0.010115	0.0079	0.009322	-0.00918	0.00348	-0.00239	0.002941																		2.05	-0.00628	0.010115	0.0079	0.009322	-0.00918	0.00348	-0.00239	0.002941
2.1	-0.00705	0.010054	0.007439	0.008793	-0.00894	0.00364	-0.00223	0.002967																		2.1	-0.00705	0.010054	0.007439	0.008793	-0.00894	0.00364	-0.00223	0.002967
2.15	-0.00598	0.009635	0.007444	0.009112	-0.00811	0.00341	-0.00192	0.003032																		2.15	-0.00598	0.009635	0.007444	0.009112	-0.00811	0.00341	-0.00192	0.003032
2.2	-0.00073	0.007438	0.00747	0.00907	-0.008	0.00337	-0.00235	0.002961																		2.2	-0.00073	0.007438	0.00747	0.00907	-0.008	0.00337	-0.00235	0.002961
2.25	-0.00055	0.007599	0.008252	0.008612	-0.00798	0.00343	-0.00179	0.003038																		2.25	-0.00055	0.007599	0.008252	0.008612	-0.00798	0.00343	-0.00179	0.003038
2.3	-0.00052	0.007347	0.008278	0.008608	-0.0078	0.00356	-0.00224	0.002974																		2.3	-0.00052	0.007347	0.008278	0.008608	-0.0078	0.00356	-0.00224	0.002974
2.35	-0.00014	0.007584	0.00887	0.009176	-0.00809	0.00351	-0.00085	0.002784																		2.35	-0.00014	0.007584	0.00887	0.009176	-0.00809	0.00351	-0.00085	0.002784
2.4	-0.00108	0.0075	0.009172	0.009094	-0.00813	0.00356	-0.00088	0.002822																		2.4	-0.00108	0.0075	0.009172	0.009094	-0.00813	0.00356	-0.00088	0.002822
2.45	-2.9e-06	0.006954	0.008608	0.008542	-0.00865	0.00336	-0.0006	0.002817																		2.45	-2.9e-06	0.006954	0.008608	0.008542	-0.00865	0.00336	-0.0006	0.002817
2.5	1.46e-05	0.007544	0.008735	0.008801	-0.0093	0.00346	-0.00072	0.002788																		2.5	1.46e-05	0.007544	0.008735	0.008801	-0.0093	0.00346	-0.00072	0.002788
2.55	-0.00028	0.007639	0.008797	0.008825	-0.00902	0.00349	-0.00121	0.002784																		2.55	-0.00028	0.007639	0.008797	0.008825	-0.00902	0.00349	-0.00121	0.002784
2.6	-0.00066	0.007414	0.008548	0.008875	-0.00898	0.00341	-0.00112	0.002839																		2.6	-0.00066	0.007414	0.008548	0.008875	-0.00898	0.00341	-0.00112	0.002839
2.65	-0.00113	0.007864	0.008003	0.008399	-0.00785	0.0037	-0.00117	0.002776																		2.65	-0.00113	0.007864	0.008003	0.008399	-0.00785	0.0037	-0.00117	0.002776
2.7	-0.00037	0.007302	0.009135	0.009351	-0.00709	0.0035	-0.00131	0.002748																		2.7	-0.00037	0.007302	0.009135	0.009351	-0.00709	0.0035	-0.00131	0.002748
2.75	9.11e-05	0.007573	0.009425	0.009051	-0.00705	0.00369	-0.00108	0.002849																		2.75	9.11e-05	0.007573	0.009425	0.009051	-0.00705	0.00369	-0.00108	0.002849
2.8	-0.00073	0.007862	0.009023	0.009157	-0.00588	0.00359	-0.00191	0.002745																		2.8	-0.00073	0.007862	0.009023	0.009157	-0.00588	0.00359	-0.00191	0.002745
2.85	-0.00054	0.007373	0.009409	0.008617	-0.00697	0.00369	-0.00192	0.002769																		2.85	-0.00054	0.007373	0.009409	0.008617	-0.00697	0.00369	-0.00192	0.002769
2.9	6.11e-05	0.007125	0.009568	0.008932	-0.00649	0.00352	-0.00345	0.004354																		2.9	6.11e-05	0.007125	0.009568	0.008932	-0.00649	0.00352	-0.00345	0.004354
2.95	0.000164	0.007479	0.006862	0.006566	-0.00799	0.00469	-0.00361	0.004348																		2.95	0.000164	0.007479	0.006862	0.006566	-0.00799	0.00469	-0.00361	0.004348
3	0.004235	0.007007	0.006996	0.006968	-0.00776	0.00476	-0.00361	0.004352																		3	0.004235	0.007007	0.006996	0.006968	-0.00776	0.00476	-0.00361	0.004352
3.05	0.004078	0.006971	0.005324	0.006874	-0.00833	0.00449	-0.00348	0.004409																		3.05	0.004078	0.006971	0.005324	0.006874	-0.00833	0.00449	-0.00348	0.004409
3.1	0.003892	0.006997	0.005241	0.006475	-0.00804	0.00478	-0.00377	0.004388																		3.1	0.003892	0.006997	0.005241	0.006475	-0.00804	0.00478	-0.00377	0.004388
3.15	0.003949	0.006999	0.005245	0.006949	-0.0087	0.00461	-0.00477	0.004181																		3.15	0.003949	0.006999	0.005245	0.006949	-0.0087	0.00461	-0.00477	0.004181
3.2	0.005837	0.006686	0.004975	0.006681	-0.00868	0.00462	-0.00484	0.004208																		3.2	0.005837	0.006686	0.004975	0.006681	-0.00868	0.00462	-0.00484	0.004208
3.25	0.005478	0.007185	0.00461	0.006163	-0.00846	0.0047	-0.00478	0.004191																		3.25	0.005478	0.007185	0.00461	0.006163	-0.00846	0.0047	-0.00478	0.004191
3.3	0.006338	0.006992	0.005501	0.006942	-0.00756	0.00473	-0.00437	0.004275																		3.3	0.006338	0.006992	0.005501	0.006942	-0.00756	0.00473	-0.00437	0.004275
3.35	0.006046	0.00686	0.004193	0.005916	-0.00867	0.00491	-0.00242	0.004778																		3.35	0.006046	0.00686	0.004193	0.005916	-0.00867	0.00491	-0.00242	0.004778
3.4	0.005964	0.006541	0.005153	0.006668	-0.00853	0.00444	-0.00256	0.004748																		3.4	0.005964	0.006541	0.005153	0.006668	-0.00853	0.00444	-0.00256	0.004748
3.45	0.006431	0.00645	0.005267	0.006666	-0.00788	0.00491	-0.00204	0.00479																		3.45	0.006431	0.00645	0.005267	0.006666	-0.00788	0.00491	-0.00204	0.00479
3.5	0.005486	0.006841	0.005077	0.006618	-0.00749	0.00482	-0.00211	0.004743																		3.5	0.005486	0.006841	0.005077	0.006618	-0.00749	0.00482	-0.00211	0.004743
3.55	0.006391	0.006228	0.00497	0.006423	-0.0072	0.0049	-0.00244	0.004784																		3.55	0.006391	0.006228	0.00497	0.006423	-0.0072	0.0049	-0.00244	0.004784
3.6	-0.00084	0.002859	0.005284	0.006697	-0.00905	0.00447	-0.0026	0.004763																		3.6	-0.00084	0.002859	0.005284	0.006697	-0.00905	0.00447	-0.0026	0.004763
3.65	-0.00083	0.002766	0.005859	0.007186	-0.00979	0.00459	-0.00239	0.004805																		3.65	-0.00083	0.002766	0.005859	0.007186	-0.00979	0.00459	-0.00239	0.004805
3.7	-0.00153	0.00298	0.005564	0.006907	-0.00679	0.00512	-0.00235	0.00483																		3.7	-0.00153	0.00298	0.005564	0.006907	-0.00679	0.00512	-0.00235	0.00483
3.75	-0.00109	0.00275	0.003604	0.005409	-0.00688	0.00505	-0.0027	0.004807																		3.75	-0.00109	0.00275	0.003604	0.005409	-0.00688	0.00505	-0.0027	0.004807
3.8	-0.00032	0.002624	0.005849	0.006991	-0.00687	0.00504	-0.00245	0.004827																		3.8	-0.00032	0.002624	0.005849	0.006991	-0.00687	0.00504	-0.00245	0.004827
3.85	-0.00107	0.002925	0.007075	0.00634	-0.00662	0.00501	-0.00233	0.004757																		3.85	-0.00107	0.002925	0.007075	0.00634	-0.00662	0.00501	-0.00233	0.004757
3.9	-9.5e-05	0.002569	0.006856	0.006327	-0.00363	0.00313	-0.00066	0.003298																		3.9	-9.5e-05	0.002569	0.006856	0.006327	-0.00363	0.00313	-0.00066	0.003298
3.95	0.003654	0.003027	0.008477	0.008497	-0.00468	0.00355	-0.0006	0.003293																		3.95	0.003654	0.003027	0.008477	0.008497	-0.00468	0.00355	-0.0006	0.003293
4	0.001257	0.003091	0.007954	0.008164	-0.00436	0.00343	-0.00081	0.003348																		4	0.001257	0.003091	0.007954	0.008164	-0.00436	0.00343	-0.00081	0.003348
4.05	0.001612	0.002788	0.007335	0.008781	-0.00371	0.00328	-0.00073	0.003299																		4.05	0.001612	0.002788	0.007335	0.008781	-0.00371	0.00328	-0.00073	0.003299
4.1	0.002776	0.003163	0.007309	0.008744	-0.00378	0.00333	-0.00038	0.003445																		4.1	0.002776	0.003163	0.007309	0.008744	-0.00378	0.00333	-0.00038	0.003445
4.15	0.001669	0.003615	0.007547	0.008665	-0.00222	0.00326	0.001194	0.003526																		4.15	0.001669	0.003615	0.007547	0.008665	-0.00222	0.00326	0.001194	0.003526
4.2	0.002229	0.003117	0.007723	0.0087	-0.00251	0.0034	0.001334	0.003443																		4.2	0.002229	0.003117	0.007723	0.0087	-0.00251	0.0034	0.001334	0.003443
4.25	0.002294	0.002987	0.006591	0.00851	-0.0023	0.00338	0.001356	0.003454																		4.25	0.002294	0.002987	0.006591	0.00851	-0.0023	0.00338	0.001356	0.003454
4.3	0.002339	0.002703	0.007299	0.009056	-0.002	0.00332	0.00221	0.003675																		4.3	0.002339	0.002703	0.007299	0.009056	-0.002	0.00332	0.00221	0.003675
4.35	0.002778	0.003283	0.006524	0.008228	-0.00229	0.00355	0.001816	0.003636																		4.35	0.002778	0.003283	0.006524	0.008228	-0.00229	0.00355	0.001816	0.003636
4.4	0.002603	0.003239	0.006591	0.008506	-0.00134	0.00306	0.001838	0.003701																		4.4	0.002603	0.003239	0.006591	0.008506	-0.00134	0.00306	0.001838	0.003701
4.45	0.00289	0.003025	0.007558	0.009128	-0.00156	0.00314	0.001043	0.00372																		4.45	0.00289	0.003025	0.007558	0.009128	-0.00156	0.00314	0.001043	0.00372
4.5	0.002568	0.002674	0.007249	0.008808	-0.000264	0.00348	0.000944	0.003734																		4.5	0.002568	0.002674	0.007249	0.008808	-0.000264	0.00348	0.000944	0.003734
4.55	0.002683	0.002705	0.006477	0.008484	-0.000377	0.00362	0.00014	0.003956																		4.55	0.002683	0.002705	0.006477	0.008484	-0.000377	0.00362	0.00014	0.003956
4.6	0.002076	0.003102	0.007251	0.00884	-6.03e-05	0.00354	0.000214	0.003965																		4.6	0.002076	0.003102	0.007251	0.00884	-6.03e-05	0.00354	0.000214	0.003965
4.65	0.003193	0.003002	0.006316	0.008196	-1.84e-05	0.00352	0.000219	0.003959																		4.65	0.003193	0.003002	0.006316	0.008196	-1.84e-05	0.00352	0.000219	0.003959
4.7	0.001614	0.003129	0.006554	0.008587	-0.00116	0.00367	0.000325	0.004011																		4.7	0.001614	0.003129	0.006554	0.008587	-0.00116	0.00367	0.000325	0.004011
4.75	0.002503	0.003132	0.006782	0.008268	-0.00145	0.00382	0.000174	0.004026																		4.75	0.002503	0.003132	0.006782	0.008268	-0.00145	0.00382	0.000174	0.004026
4.8	0.002969	0.002962	0.007163	0.008865	-0.00035	0.00327	-0.00012	0.004028																		4.8	0.002969	0.002962	0.007163	0.008865	-0.00035	0.00327	-0.00012	0.004028
4.85	0.003107	0.003337	0.004513	0.00931	-0.00111	0.00369	1.68e-06	0.003971																		4.85	0.003107	0.003337	0.004513	0.00931	-0.00111	0.00369	1.68e-06	0.003971
4.9	0.003863	0.004309	0.004671	0.009544	-0.00181	0.00413	0.001316	0.003337																		4.9	0.003863	0.004309	0.004671	0.009544	-0.00181	0.00413	0.001316	0.003337
4.95	0.002971	0.004813	-0.00611	0.005119	-0.00197	0.00445	0.001241	0.003287																		4.95	0.002971	0.004813	-0.00611	0.005119	-0.00197	0.00445	0.001241	0.003287
5	0.0059	0.004932	-0.00586	0.004538	-0.00171	0.00418	0.001178	0.003297																		5	0.0059	0.004932	-0.00586	0.004538	-0.00171	0.00418	0.001178	0.003297
5.05	0.004251	0.004357	-0.00593	0.004484	-0.00173	0.00423	0.001298	0.003318																		5.05	0.004251	0.004357	-0.00593	0.004484	-0.00173	0.00423	0.001298	0.003318
5.1	0.005295	0.004988	-0.00556	0.004373	-0.00208	0.00433	0.001258	0.003374																		5.1	0.005295	0.004988	-0.00556	0.004373	-0.00208	0.00433	0.001258	0.003374
5.15	0.005008	0.004773	-0.00597	0.004249	0.000199	0.00441	-0.00517	0.004443																		5.15	0.005008	0.004773	-0.00597	0.004249	0.000199	0.00441	-0.00517	0.004443
5.2	0.008708	0.006001	-0.00604	0.004587	-0.000166	0.00449	-0.00505	0.004353																		5.2	0.008708	0.006001	-0.00604	0.004587	-0.000166	0.00449	-0.00505	0.004353
5.25	0.009249	0.006655	-0.00601	0.0047	-0.00022	0.00448	-0.00523	0.004505																		5.25	0.009249	0.006655	-0.00601	0.0047	-0.00022	0.00448	-0.00523	0.004505
5.3	0.008447	0.00664	-0.00496	0.004406	1.72e-05	0.00459	-0.00553	0.00433																		5.3	0.008447	0.00664	-0.00496	0.004406	1.72e-05	0.00459	-0.00553	0.00433
5.35	0.008707	0.006657	-0.00582	0.00448	0.000177	0.00457	-0.00503	0.004221																		5.35	0.008707	0.006657	-0.00582	0.00448	0.000177	0.00457	-0.00503	0.004221
5.4	0.009515	0.006365	-0.00572	0.00458	-0.000111	0.00462	-0.0051	0.004239																		5.4	0.009515	0.006365	-0.00572	0.00458	-0.000111	0.00462	-0.0051	0.004239
5.45	0.00824	0.006238	-0.00579	0.004636	0.000575	0.00483	-0.00422	0.00447																		5.45	0.00824	0.006238	-0.00579	0.004636	0.000575	0.00483	-0.00422	0.00447
5.5	0.008273	0.006839	-0.0051	0.004277	-2.72e-05	0.00514	-0.00404	0.004382																		5.5	0.008273	0.006839	-0.0051	0.004277	-2.72e-05	0.00514	-0.00404	0.004382
5.55	0.007856	0.006133	-0.00569	0.004617	0.00123	0.00458	-0.00369	0.004358																		5.55	0.007856	0.006133	-0.00569	0.004617	0.00123	0.00458	-0.00369	0.004358
5.6	0.006683	0.007344	-0.00459	0.004569	0.00037	0.00493	-0.00389	0.004395																		5.6	0.006683	0.007344	-0.00459	0.004569	0.00037	0.00493	-0.00389	0.004395
5.65	0.006262	0.007519	-0.005	0.004639	0.00227	0.00455	-0.00366	0.004294																		5.65	0.006262	0.007519	-0.005	0.004639	0.00227	0.00455	-0.00366	0.004294
5.7	0.006494	0.006945	-0.00487	0.004432	0.00185	0.00481	-0.00364	0.00426																		5.7	0.006494	0.006945	-0.00487	0.004432	0.00185	0.00481	-0.00364	0.00426
5.75	0.006223	0.00728	-0.00474	0.004759	0.00269	0.00415	-0.00354	0.004298																		5.75	0.006223	0.00728	-0.00474	0.004759	0.00269	0.00415	-0.00354	0.004298
5.8	0.005956	0.006835	-0.00452	0.004618	0.00276	0.00456	-0.00446	0.004464																		5.8	0.005956	0.006835	-0.00452	0.004618	0.00276	0.00456	-0.00446	0.004464
5.85	0.006311	0.007208	-0.00364	0.004447	0.00276	0.00441	-0.00471	0.004584																		5.85	0.006311	0.007208	-0.00364	0.004447	0.00276	0.00441	-0.00471	0.004584
5.9	0.006989	0.007064	-0.00339	0.00426	0.00458	0.00286	-0.00454	0.004463																		5.9	0.006989	0.007064	-0.00339	0.00426	0.00458	0.00286	-0.00454	0.004463
5.95	0.002676	0.006551	-0.00417	0.004275	0.00509	0.00278	-0.00466	0.004515																		5.95	0.002676	0.006551	-0.00417	0.004275	0.00509	0.00278	-0.00466	0.004515
6	-0.00016	0.005669	-0.00225	0.005627	0.00472	0.00293	-0.00483	0.004511																		6	-0.00016	0.005669	-0.00225	0.005627	0.00472	0.00293	-0.00483	0.004511
6.05	0.000283	0.006248	-0.00281	0.005748	0.00525	0.00275	-0.00474	0.004452																		6.05	0.000283	0.006248	-0.00281	0.005748	0.00525	0.00275	-0.00474	0.004452
6.1	0.001381	0.005974	-0.00067	0.005418	0.00526	0.00288	-0.00248	0.003566																		6.1	0.001381	0.005974	-0.00067	0.005418	0.00526	0.00288	-0.00248	0.003566
6.15	0.002325	0.007535	-0.00113	0.005331	0.00511	0.00295	0.001342	0.003933																		6.15	0.002325	0.007535	-0.00113	0.005331	0.00511	0.00295	0.001342	0.003933
6.2	0.001333	0.006854	-0.00153	0.005574	0.00466	0.00297	0.001428	0.003844																		6.2	0.001333	0.006854	-0.00153	0.005574	0.00466	0.00297	0.001428	0.003844
6.25	0.001895	0.00728	-0.00042	0.005556	0.00519	0.00289	0.001443	0.00384																		6.25	0.001895	0.00728	-0.00042	0.005556	0.00519	0.00289	0.001443	0.00384
6.3	0.00243	0.008352	-0.00029	0.005385	0.00512	0.00291	0.001478	0.003799																		6.3	0.00243	0.008352	-0.00029	0.005385	0.00512	0.00291	0.001478	0.003799
6.35	0.002382	0.007194	0.000489	0.00546	0.00545	0.00276	0.001565	0.003908																		6.35	0.002382	0.007194	0.000489	0.00546	0.00545	0.00276	0.001565	0.003908
6.4	0.002142	0.007805	-0.00046	0.005656	0.00528	0.00283	0.001627	0.003909																		6.4	0.002142	0.007805	-0.00046	0.005656	0.00528	0.00283	0.001627	0.003909
6.45	0.001537	0.007398	-0.00055	0.005726	0.00438	0.00268	0.001655	0.003847																		6.45	0.001537	0.007398	-0.00055	0.005726	0.00438	0.00268	0.001655	0.003847
6.5	0.001204	0.007316	-0.0005	0.005487	0.00436	0.00284	0.001629	0.003843																		6.5	0.001204	0.007316	-0.0005	0.005487	0.00436	0.00284	0.001629	0.003843
6.55	0.001778	0.007534	0.000887	0.005286	0.00523	0.00246	0.003215	0.003836																		6.55	0.001778	0.007534	0.000887	0.005286	0.00523	0.00246	0.003215	0.003836
6.6	-0.00627	0.012959	-0.00055	0.005742	0.00258	0.00346	0.003555	0.003799																		6.6	-0.00627	0.012959	-0.00055	0.005742	0.00258	0.00346	0.003555	0.003799
6.65	-0.0057	0.012466	-0.00017	0.005541	0.0022	0.00367	0.003461	0.00362																		6.65	-0.0057	0.012466	-0.00017	0.005541	0.0022	0.00367	0.003461	0.00362
6.7	-0.00612	0.012316	0.000369	0.005459	0.00329	0.00375	0.003694	0.003714																		6.7	-0.00612	0.012316	0.000369	0.005459	0.00329	0.00375	0.003694	0.003714
6.75	-0.005	0.012654	-3.1e-05	0.005566	0.00424	0.00329	0.003447	0.003741																		6.75	-0.005	0.012654	-3.1e-05	0.005566	0.00424	0.00329	0.003447	0.003741
6.8	-0.00511	0.01258	5.87e-05	0.005831	0.00334	0.00377	0.002392	0.00454																		6.8	-0.00511	0.01258	5.87e-05	0.005831	0.00334	0.00377	0.002392	0.00454
6.85	-0.00634	0.012427	0.001296	0.005148	0.00381	0.00359	0.002471	0.004495																		6.85	-0.00634	0.012427	0.001296	0.005148	0.00381	0.00359	0.002471	0.004495
6.9	-0.00494	0.011857	0.001721	0.005001	0.00626	0.00346	0.003046	0.004233																		6.9	-0.00494	0.011857	0.001721	0.005001	0.00626	0.00346	0.003046	0.004233
6.95	-0.00642	0.012298	0.001117	0.005157	0.00615	0.0037	0.002651	0.004288																		6.95	-0.00642	0.012298	0.001117	0.005157	0.00615	0.0037	0.002651	0.004288
7	-0.00329	0.012927	-0.00028	0.004823	0.00575	0.00381	0.00303	0.004362																		7	-0.00329	0.012927	-0.00028	0.004823	0.00575	0.00381	0.00303	0.004362
7.05	-0.00281	0.013165	-0.00057	0.004781	0.00575	0.00371	0.00301	0.004299																		7.05	-0.00281	0.013165	-0.00057	0.004781	0.00575	0.00371	0.00301	0.004299
7.1	-0.00284	0.01373	0.000538	0.00526	0.00616	0.00385	0.00287	0.004225																		7.1	-0.00284	0.01373	0.000538	0.00526	0.00616	0.00385	0.00287	0.004225
7.15	-0.00317	0.013325	0.000911	0.00503	0.00486	0.00372	0.002642	0.003832																		7.15	-0.00317	0.013325	0.000911	0.00503	0.00486	0.00372	0.002642	0.003832
7.2	-0.00526	0.012301	6.01e-05	0.005494	0.00473	0.00367	0.002747	0.003837																		7.2	-0.00526	0.012301	6.01e-05	0.005494	0.00473	0.00367	0.002747	0.003837
7.25	-0.00483	0.011985	-0.00035	0.00523	0.00487	0.00348	0.002785	0.003845																		7.25	-0.00483	0.011985	-0.00035	0.00523	0.00487	0.00348	0.002785	0.003845
7.3	-0.00461	0.011868	3.91e-05	0.00517	0.0045	0.00368	0.002939	0.003881																		7.3	-0.00461	0.011868	3.91e-05	0.00517	0.0045	0.00368	0.002939	0.003881
7.35	-0.00571	0.012793	-0.00107	0.00566	0.00524	0.00353	0.002464	0.003717																		7.35	-0.00571	0.012793	-0.00107	0.00566	0.00524	0.00353	0.002464	0.003717
7.4	-0.00518	0.012481	-0.00016	0.005293	0.00423	0.00358	0.002371	0.003737																		7.4	-0.00518	0.012481	-0.00016	0.005293	0.00423	0.00358	0.002371	0.003737
7.45	-0.00493	0.012073	-0.00047	0.005241	0.00476	0.00357	0.002242	0.003716																		7.45	-0.00493	0.012073	-0.00047	0.005241	0.00476	0.00357	0.002242	0.003716
7.5	-0.00537	0.011992	-0.00073	0.005202	0.00524	0.00331	0.002144	0.003701																		7.5	-0.00537	0.011992	-0.00073	0.005202	0.00524	0.00331	0.002144	0.003701
7.55	-0.00483	0.012407	5.82e-05	0.004996	0.00448	0.00346	0.002066	0.003757																		7.55	-0.00483	0.012407	5.82e-05	0.004996	0.00448	0.00346	0.002066	0.003757
7.6	-0.00475	0.012148	0.000719	0.00507	0.00428	0.00413	0.002501	0.003773																		7.6	-0.00475	0.012148	0.000719	0.00507	0.00428	0.00413	0.002501	0.003773
7.65	-0.00509	0.011763	0.000412	0.005202	0.00301	0.00497	0.002504	0.00377																		7.65	-0.00509	0.011763	0.000412	0.005202	0.00301	0.00497	0.002504	0.00377
7.7	-0.00509	0.012286	3.59e-05	0.00526	0.00222	0.00487	0.002495	0.003744																		7.7	-0.00509	0.012286	3.59e-05	0.00526	0.00222	0.00487	0.002495	0.003744
7.75	-0.00476	0.012344	0.000463	0.005278	0.00222	0.00486	0.002342	0.00376																		7.75	-0.00476	0.012344	0.000463	0.005278	0.00222	0.00486	0.002342	0.00376
7.8	-0.00424	0.012723	0.000766	0.005364	0.0017	0.00527	0.002465	0.003733																		7.8	-0.00424	0.012723	0.000766	0.005364	0.0017	0.00527	0.002465	0.003733
7.85	-0.00369	0.012302	0.002336	0.005028	0.00236	0.00494	0.00259	0.003791																		7.85	-0.00369	0.012302	0.002336	0.005028	0.00236	0.00494	0.00259	0.003791
7.9	-0.00332	0.012835	0.001967	0.005221	0.0021	0.00513	0.003291	0.003554																		7.9	-0.00332	0.012835	0.001967	0.005221	0.0021	0.00513	0.003291	0.003554
7.95	7.62e-05	0.012278	0.001312	0.004367	0.00186	0.00506	0.003234	0.003565																		7.95	7.62e-05	0.012278	0.001312	0.004367	0.00186	0.00506	0.003234	0.003565
8	-0.00118	0.012265	0.000924	0.004342	0.00154	0.00495	0.003104	0.003507																		8	-0.00118	0.012265	0.000924	0.004342	0.00154	0.00495	0.003104	0.003507
8.05	-0.00013	0.012254	0.000873	0.004493	0.00326	0.00465	0.003261	0.003585																		8.05	-0.00013	0.012254	0.000873	0.004493	0.00326	0.00465	0.003261	0.003585
8.1	0.000178	0.012162	0.001332	0.00445	0.00287	0.0049	0.003251	0.003569																		8.1	0.000178	0.012162	0.001332	0.00445	0.00287	0.0049	0.003251	0.003569
8.15	-0.00118	0.012768	0.001901	0.004324	0.00378	0.00406	0.004592	0.0042																		8.15	-0.00118	0.012768	0.001901	0.004324	0.00378	0.00406	0.004592	0.0042
8.2	-0.00022	0.012288	0.002252	0.004177	0.00225	0.00554	0.004614	0.00431																		8.2	-0.00022	0.012288	0.002252	0.004177	0.00225	0.00554	0.004614	0.00431
8.25	-0.00041	0.012265	0.001996	0.004509	0.00309	0.0047	0.004559	0.004208																		8.25	-0.00041	0.012265	0.001996	0.004509	0.00309	0.0047	0.004559	0.004208
8.3	3.73e-05	0.012396	0.00213	0.004564	0.00279	0.00488	0.004788	0.00425																		8.3	3.73e-05	0.012396	0.00213	0.004564	0.00279	0.00488	0.004788	0.00425
8.35	-0.00048	0.012436	0.002876	0.004205	0.00385	0.00434	0.004973	0.004203																		8.35	-0.00048	0.012436	0.002876	0.004205	0.00385	0.00434	0.004973	0.004203
8.4	-0.00084	0.012375	0.00204	0.004534	0.00315	0.005	0.004686	0.004205																		8.4	-0.00084	0.012375	0.00204	0.004534	0.00315	0.005	0.004686	0.004205
8.45	-1.7e-05	0.012511	0.002057	0.00449	0.00288	0.0049	0.005082	0.00425																		8.45	-1.7e-05	0.012511	0.002057	0.00449	0.00288	0.0049	0.005082	0.00425
8.5	-0.00021	0.012155	0.002295	0.004385	0.00231	0.00529	0.004931	0.00423																		8.5	-0.00021	0.012155	0.002295	0.004385	0.00231	0.00529	0.004931	0.00423
8.55	0.001344	0.010762	0.002327	0.004371	0.00291	0.00495	0.006469	0.004661																		8.55	0.001344	0.010762	0.002327	0.004371	0.00291	0.00495	0.006469	0.004661
8.6	0.002495	0.010437	0.002626	0.004357	0.00316	0.00472	0.006432	0.00466																		8.6	0.002495	0.010437	0.002626	0.004357	0.00316	0.00472	0.006432	0.00466
8.65	0.001345	0.010712	0.002447	0.00433	0.00881	0.00288	0.006248	0.004585																		8.65	0.001345	0.010712	0.002447	0.00433	0.00881	0.00288	0.006248	0.004585
8.7	0.001925	0.010575	0.002729	0.004382	0.00849	0.0028	0.006415	0.004614																		8.7	0.001925	0.010575	0.002729	0.004382	0.00849	0.0028	0.006415	0.004614
8.75	0.001665	0.010463	0.002905	0.00432	0.00876	0.00284	0.006387	0.00456																		8.75	0.001665	0.010463	0.002905	0.00432	0.00876	0.00284	0.006387	0.00456
8.8	0.00144	0.010713	0.002052	0.00416	0.00928	0.0032	0.006263	0.004518																		8.8	0.00144	0.010713	0.002052	0.00416	0.00928	0.0032	0.006263	0.004518
8.85	0.00151	0.010813	0.001394	0.004235	0.00852	0.00271	0.006493	0.004672																		8.85	0.00151	0.010813	0.001394	0.004235	0.00852	0.00271	0.006493	0.004672
8.9	0.001282	0.011127	0.001657	0.004172	0.00896	0.0029	0.006317	0.004516																		8.9	0.001282	0.011127	0.001657	0.004172	0.00896	0.0029	0.006317	0.004516
8.95	-0.00283	0.009857	0.007449	0.003945	0.00896	0.00287	0.006474	0.004551																		8.95	-0.00283	0.009857	0.007449	0.003945	0.00896	0.00287	0.006474	0.004551
9	-0.00521	0.010469	0.007	0.003929	0.00927	0.0032	0.006561	0.004599																		9	-0.00521	0.010469	0.007	0.003929	0.00927	0.0032	0.006561	0.004599
9.05	-0.00437	0.009919	0.006783	0.003305	0.00926	0.00302	0.006474	0.004587																		9.05	-0.00437	0.009919	0.006783	0.003305	0.00926	0.00302	0.006474	0.004587
9.1	-0.00466	0.009984	0.007904	0.003989	0.0068	0.00319	0.006625	0.00455																		9.1	-0.00466	0.009984	0.007904	0.003989	0.0068	0.00319	0.006625	0.00455
9.15	-0.00523	0.009869	0.006837	0.003623	0.00744	0.00345	0.002604	0.005336																		9.15	-0.00523	0.009869	0.006837	0.003623	0.00744	0.00345	0.002604	0.005336
9.2	-0.00508	0.009938	0.006076	0.003542	0.00725	0.00339	0.002063	0.005429																		9.2	-0.00508	0.009938	0.006076	0.003542	0.00725	0.00339	0.002063	0.005429
9.25	-0.00423	0.010069	0.006138	0.003118	0.00713	0.0033	0.002518	0.005321																		9.25	-0.00423	0.010069	0.006138	0.003118	0.00713	0.0033	0.002518	0.005321
9.3	-0.00433	0.009691	0.006776	0.003293	0.00755	0.00368	0.001375	0.005303																		9.3	-0.00433	0.009691	0.006776	0.003293	0.00755	0.00368	0.001375	0.005303
9.35	-0.00557	0.009915	0.006682	0.003086	0.00746	0.00373	0.000665	0.005224																		9.35	-0.00557	0.009915	0.006682	0.003086	0.00746	0.00373	0.000665	0.005224
9.4	-0.00458	0.009959	0.005763	0.002908	0.00692	0.00342	0.000556	0.005289																		9.4	-0.00458	0.009959	0.005763	0.002908	0.00692	0.00342	0.000556	0.005289
9.45	-0.00509	0.010009	0.006622	0.003433	0.0077	0.00374	0.001046	0.005322																		9.45	-0.00509	0.010009	0.006622	0.003433	0.0077	0.00374	0.001046	0.005322
9.5	-0.00512	0.009523	0.00655	0.003494	0.00597	0.00316	0.001184	0.005343																		9.5	-0.00512	0.009523	0.00655	0.003494	0.00597	0.00316	0.001184	0.005343
9.55	-0.00623	0.010145	0.006734	0.003356	0.00713	0.00353	0.001892	0.005845																		9.55	-0.00623	0.010145	0.006734	0.003356	0.00713	0.00353	0.001892	0.005845
9.6	-0.00584	0.010107	0.007548	0.003358	0.00639	0.00327	0.001966	0.005732																		9.6	-0.00584	0.010107	0.007548	0.003358	0.00639	0.00327	0.001966	0.005732
9.65	-0.00536	0.009699	0.007404	0.003489	0.00436	0.00278	0.001901	0.005713																		9.65	-0.00536	0.009699	0.007404	0.003489	0.00436	0.00278	0.001901	0.005713
9.7	-0.00523	0.010187	0.007779	0.003913	0.0044	0.0029	0.001971	0.005769																		9.7	-0.00523	0.010187	0.007779	0.003913	0.0044	0.0029	0.001971	0.005769
9.75	-0.00632	0.009903	0.00726	0.003518	0.00403	0.00265	0.001775	0.005678																		9.75	-0.00632	0.009903	0.00726	0.003518	0.00403	0.00265	0.001775	0.005678
9.8	-0.0065	0.010015	0.007537	0.003751	0.00405	0.00288	0.003094	0.005148																		9.8	-0.0065	0.010015	0.007537	0.003751	0.00405	0.00288	0.003094	0.005148
9.85	-0.00544	0.009835	0.008698	0.003191	0.00456	0.00301	0.002412	0.005395																		9.85	-0.00544	0.009835	0.008698	0.003191	0.00456	0.00301	0.002412	0.005395
9.9	-0.00576	0.010178	0.008637	0.002888	0.00769	0.00469	0.002425	0.005345																		9.9	-0.00576	0.010178	0.008637	0.002888	0.00769	0.00469	0.002425	0.005345
9.95	-0.00381	0.010276	0.008477	0.002882	0.00717	0.00469	0.002424	0.005285																		9.95	-0.00381	0.010276	0.008477	0.002882	0.00717	0.00469	0.002424	0.005285
10	-0.00274	0.010245	0.011022	0.004271	0.00764	0.00481	0.002328	0.005308																		10	-0.00274	0.010245	0.011022	0.004271	0.00764	0.00481	0.002328	0.005308
10.1	-0.00323	0.010324	0.011294	0.004495	0.00717	0.00482	0.002388	0.005258																		10.1	-0.00323	0.010324	0.011294	0.004495	0.00717	0.00482	0.002388	0.005258
10.1	-0.00268	0.009975	0.010616	0.004057	0.00658	0.00458	0.00232	0.005319																		10.1	-0.00268	0.009975	0.010616	0.004057	0.00658	0.00458	0.00232	0.005319
10.2	-0.00341	0.010008	0.01014	0.005201	0.00583	0.00531	0.005847	0.00587																		10.2	-0.00341	0.010008	0.01014	0.005201	0.00583	0.00531	0.005847	0.00587
10.2	-0.01068	0.008609	0.009036	0.004578	0.0061	0.0053	0.006128	0.005893																		10.2	-0.01068	0.008609	0.009036	0.004578	0.0061	0.0053	0.006128	0.005893
10.3	-0.01085	0.009159	0.008155	0.00465	0.00566	0.00532	0.005923	0.005899																		10.3	-0.01085	0.009159	0.008155	0.00465	0.00566	0.00532	0.005923	0.005899
10.3	-0.00954	0.008556	0.008683	0.004703	0.00509	0.00557	0.006365	0.005775																		10.3	-0.00954	0.008556	0.008683	0.004703	0.00509	0.00557	0.006365	0.005775
10.4	-0.00981	0.008518	0.008496	0.00485	0.00556	0.00554	0.00662	0.005927																		10.4	-0.00981	0.008518	0.008496	0.00485	0.00556	0.00554	0.00662	0.005927
10.4	-0.00988	0.008363	0.00871	0.004784	0.00525	0.00553	0.006394	0.005899																		10.4	-0.00988	0.008363	0.00871	0.004784	0.00525	0.00553	0.006394	0.005899
10.5	-0.01016	0.008489	0.008189	0.004515	0.00565	0.00569	0.007242	0.005859																		10.5	-0.01016	0.008489	0.008189	0.004515	0.00565	0.00569	0.007242	0.005859
10.5	-0.01001	0.008285	0.008985	0.005041	0.00542	0.00529	0.006952	0.00588																		10.5	-0.01001	0.008285	0.008985	0.005041	0.00542	0.00529	0.006952	0.00588
10.6	-0.00958	0.008601	0.00822	0.004532	0.00559	0.00542	0.006329	0.005654																		10.6	-0.00958	0.008601	0.00822	0.004532	0.00559	0.00542	0.006329	0.005654
10.6	-0.00834	0.00688	0.008538	0.004858	0.00556	0.00542	0.006619	0.005784																		10.6	-0.00834	0.00688	0.008538	0.004858	0.00556	0.00542	0.006619	0.005784
10.7	-0.00758	0.006654	0.007701	0.004659	0.00791	0.00606	0.006429	0.005792																		10.7	-0.00758	0.006654	0.007701	0.004659	0.00791	0.00606	0.006429	0.005792
10.7	-0.00845	0.007346	0.008648	0.005006	0.00443	0.00575	0.006637	0.005754																		10.7	-0.00845	0.007346	0.008648	0.005006	0.00443	0.00575	0.006637	0.005754
10.8	-0.00852	0.007099	0.007872	0.004717	0.0045	0.00574	0.006404	0.005734																		10.8	-0.00852	0.007099	0.007872	0.004717	0.0045	0.00574	0.006404	0.005734
10.8	-0.00837	0.006882	0.007536	0.004566	0.00548	0.00611	0.007223	0.005327																		10.8	-0.00837	0.006882	0.007536	0.004566	0.00548	0.00611	0.007223	0.005327
10.9	-0.00896	0.006962	0.010053	0.004762	0.00491	0.00596	0.007594	0.0055																		10.9	-0.00896	0.006962	0.010053	0.004762	0.00491	0.00596	0.007594	0.0055
10.9	-0.00855	0.006475	0.010635	0.004966	0.00197	0.00425	0.009959	0.005218																		10.9	-0.00855	0.006475	0.010635	0.004966	0.00197	0.00425	0.009959	0.005218
11	-0.0099	0.00626	0.014267	0.007787	0.00215	0.0043	0.009799	0.00521																		11	-0.0099	0.00626	0.014267	0.007787	0.00215	0.0043	0.009799	0.00521
11	-0.00817	0.007091	0.014139	0.00819	0.00256	0.00459	0.009756	0.005225																		11	-0.00817	0.007091	0.014139	0.00819	0.00256	0.00459	0.009756	0.005225
11.1	-0.00852	0.007456	0.013709	0.007998	0.00204	0.00456	0.009657	0.005308																		11.1	-0.00852	0.007456	0.013709	0.007998	0.00204	0.00456	0.009657	0.005308
11.1	-0.00855	0.007055	0.013717	0.008005	0.00128	0.00393	0.009706	0.005251																		11.1	-0.00855	0.007055	0.013717	0.008005	0.00128	0.00393	0.009706	0.005251
11.2	-0.01058	0.00793	0.012366	0.007702	0.00143	0.00414	0.009154	0.004892																		11.2	-0.01058	0.00793	0.012366	0.007702	0.00143	0.00414	0.009154	0.004892
11.2	-0.01062	0.007968	0.013454	0.00847	0.00196	0.00434	0.009124	0.004784																		11.2	-0.01062	0.007968	0.013454	0.00847	0.00196	0.00434	0.009124	0.004784
11.3	-0.00971	0.007646	0.013306	0.00849	0.00221	0.00458	0.009073	0.004856																		11.3	-0.00971	0.007646	0.013306	0.00849	0.00221	0.00458	0.009073	0.004856
11.3	-0.00949	0.007733	0.013472	0.008798	0.00156	0.00412	0.007975	0.00515																		11.3	-0.00949	0.007733	0.013472	0.008798	0.00156	0.00412	0.007975	0.00515
11.4	-0.00992	0.007627	0.013254	0.008753	0.0019	0.00421	0.008883	0.004955																		11.4	-0.00992	0.007627	0.013254	0.008753	0.0019	0.00421	0.008883	0.004955
11.4	-0.00993	0.008001	0.013249	0.008557	0.00245	0.00464	0.008218	0.00493																		11.4	-0.00993	0.008001	0.013249	0.008557	0.00245	0.00464	0.008218	0.00493
11.5	-0.01057	0.007968	0.013124	0.008516	0.00183	0.00432	0.008075	0.004728																		11.5	-0.01057	0.007968	0.013124	0.008516	0.00183	0.00432	0.008075	0.004728
11.5	-0.00942	0.00762	0.013218	0.008542	0.00174	0.00424	0.007928	0.004759																		11.5	-0.00942	0.00762	0.013218	0.008542	0.00174	0.00424	0.007928	0.004759
11.6	-0.00946	0.007865	0.013237	0.008514	0.00129	0.00395	0.008197	0.004938																		11.6	-0.00946	0.007865	0.013237	0.008514	0.00129	0.00395	0.008197	0.004938
11.6	-0.0092	0.00733	0.012695	0.008853	0.00182	0.0042	0.008121	0.004923																		11.6	-0.0092	0.00733	0.012695	0.008853	0.00182	0.0042	0.008121	0.004923
11.7	-0.00848	0.007	0.012862	0.008593	0.00384	0.0058	0.008058	0.004998																		11.7	-0.00848	0.007	0.012862	0.008593	0.00384	0.0058	0.008058	0.004998
11.7	-0.00821	0.00667	0.011951	0.008031	0.00296	0.00545	0.008347	0.004979																		11.7	-0.00821	0.00667	0.011951	0.008031	0.00296	0.00545	0.008347	0.004979
11.8	-0.00846	0.007156	0.013332	0.009133	0.00285	0.00546	0.008314	0.004969																		11.8	-0.00846	0.007156	0.013332	0.009133	0.00285	0.00546	0.008314	0.004969
11.8	-0.0074	0.006725	0.012928	0.00808	0.0029	0.00554	0.008188	0.004919																		11.8	-0.0074	0.006725	0.012928	0.00808	0.0029	0.00554	0.008188	0.004919
11.9	-0.00766	0.006978	0.010629	0.008144	0.00264	0.00531	0.009136	0.004845																		11.9	-0.00766	0.006978	0.010629	0.008144	0.00264	0.00531	0.009136	0.004845
11.9	-0.01269	0.008836	0.011698	0.008978	-0.00101	0.00571	0.00941	0.004896																		11.9	-0.01269	0.008836	0.011698	0.008978	-0.00101	0.00571	0.00941	0.004896
12	-0.01311	0.008885	0.011837	0.008026	-0.000986	0.00569	0.009538	0.004872																		12	-0.01311	0.008885	0.011837	0.008026	-0.000986	0.00569	0.009538	0.004872
12	-0.01845	0.00783	0.012762	0.008808	-0.000487	0.00551	0.009488	0.004949																		12	-0.01845	0.00783	0.012762	0.008808	-0.000487	0.00551	0.009488	0.004949
12.1	-0.01912	0.008177	0.011658	0.008135	0.000115	0.00586	0.00923	0.004871																		12.1	-0.01912	0.008177	0.011658	0.008135	0.000115	0.00586	0.00923	0.004871
12.1	-0.01819	0.007812	0.01235	0.008722	0.00179	0.00537	0.009441	0.00492																		12.1	-0.01819	0.007812	0.01235	0.008722	0.00179	0.00537	0.009441	0.00492
12.2	-0.01816	0.007738	0.010954	0.009196	0.00166	0.00549	0.010657	0.005007																		12.2	-0.01816	0.007738	0.010954	0.009196	0.00166	0.00549	0.010657	0.005007
12.2	-0.01954	0.008303	0.011079	0.009204	0.00165	0.00523	0.010813	0.004888																		12.2	-0.01954	0.008303	0.011079	0.009204	0.00165	0.00523	0.010813	0.004888
12.3	-0.01976	0.008521	0.011348	0.00889	0.00169	0.00517	0.010709	0.005006																		12.3	-0.01976	0.008521	0.011348	0.00889	0.00169	0.00517	0.010709	0.005006
12.3	-0.0193	0.008294	0.011756	0.009391	0.00261	0.00545	0.010028	0.005185																		12.3	-0.0193	0.008294	0.011756	0.009391	0.00261	0.00545	0.010028	0.005185
12.4	-0.02047	0.008644	0.012182	0.009428	0.00165	0.00492	0.009496	0.004952																		12.4	-0.02047	0.008644	0.012182	0.009428	0.00165	0.00492	0.009496	0.004952
12.4	-0.01961	0.008389	0.011034	0.008877	0.0022	0.00561	0.009623	0.00503																		12.4	-0.01961	0.008389	0.011034	0.008877	0.0022	0.00561	0.009623	0.00503
12.5	-0.02023	0.008138	0.011716	0.009166	0.00292	0.0053	0.010285	0.005159																		12.5	-0.02023	0.008138	0.011716	0.009166	0.00292	0.0053	0.010285	0.005159
12.5	-0.02114	0.008719	0.011168	0.008888	0.00264	0.00542	0.010078	0.00502																		12.5	-0.02114	0.008719	0.011168	0.008888	0.00264	0.00542	0.010078	0.00502
12.6	-0.02138	0.008701	0.01135	0.009143	0.0021	0.0053	0.009019	0.004703																		12.6	-0.02138	0.008701	0.01135	0.009143	0.0021	0.0053	0.009019	0.004703
12.6	-0.0199	0.008028	0.012263	0.009646	0.00243	0.00521	0.009285	0.004782																		12.6	-0.0199	0.008028	0.012263	0.009646	0.00243	0.00521	0.009285	0.004782
12.7	-0.02054	0.008395	0.011737	0.009099	0.00353	0.00685	0.009165	0.00472																		12.7	-0.02054	0.008395	0.011737	0.009099	0.00353	0.00685	0.009165	0.00472
12.7	-0.02121	0.008712	0.011126	0.008871	0.00562	0.0066	0.00934	0.004847																		12.7	-0.02121	0.008712	0.011126	0.008871	0.00562	0.0066	0.00934	0.004847
12.8	-0.02112	0.008596	0.010746	0.008417	0.00627	0.00759	0.009062	0.004765																		12.8	-0.02112	0.008596	0.010746	0.008417	0.00627	0.00759	0.009062	0.004765
12.8	-0.02091	0.008238	0.011114	0.009134	0.00553	0.00694	0.01046	0.00484																		12.8	-0.02091	0.008238	0.011114	0.009134	0.00553	0.00694	0.01046	0.00484
12.9	-0.02072	0.008633	0.008807	0.009415	0.00578	0.00655	0.011518	0.00511																		12.9	-0.02072	0.008633	0.008807	0.009415	0.00578	0.00655	0.011518	0.00511
12.9	-0.02054	0.008256	0.008662	0.009351	0.00546	0.00729	0.01144	0.005061																		12.9	-0.02054	0.008256	0.008662	0.009351	0.00546	0.00729	0.01144	0.005061
13	-0.02393	0.010871	0.005067	0.006344	0.00521	0.00648	0.01155	0.005122																		13	-0.02393	0.010871	0.005067	0.006344	0.00521	0.00648	0.01155	0.005122
13	-0.02482	0.010674	0.004447	0.006369	0.00577	0.00688	0.011519	0.005337																		13	-0.02482	0.010674	0.004447	0.006369	0.00577	0.00688	0.011519	0.005337
13.1	-0.02466	0.01079	0.004661	0.006249	0.00586	0.00682	0.011614	0.005119																		13.1	-0.02466	0.01079	0.004661	0.006249	0.00586	0.00682	0.011614	0.005119
13.1	-0.0244	0.010807	0.003191	0.006186	0.00493	0.00735	0.010973	0.005441																		13.1	-0.0244	0.010807	0.003191	0.006186	0.00493	0.00735	0.010973	0.005441
13.2	-0.02662	0.011656	0.004011	0.006463	0.00488	0.00713	0.008373	0.004458																		13.2	-0.02662	0.011656	0.004011	0.006463	0.00488	0.00713	0.008373	0.004458
13.2	-0.02568	0.011257	0.004193	0.006465	0.00413	0.00712	0.008258	0.004381																		13.2	-0.02568	0.011257	0.004193	0.006465	0.00413	0.00712	0.008258	0.004381
13.3	-0.02672	0.011757	0.00394	0.006354	0.005	0.00739	0.008372	0.004462																		13.3	-0.02672	0.011757	0.00394	0.006354	0.005	0.00739	0.008372	0.004462
13.3	-0.02654	0.011676	0.003179	0.006402	0.00569	0.00747	0.007393	0.004604																		13.3	-0.02654	0.011676	0.003179	0.006402	0.00569	0.00747	0.007393	0.004604
13.4	-0.02636	0.011438	0.003625	0.006445	0.00494	0.00742	0.007185	0.004582																		13.4	-0.02636	0.011438	0.003625	0.006445	0.00494	0.00742	0.007185	0.004582
13.4	-0.02673	0.011868	0.003864	0.006577	0.00489	0.00719	0.007432	0.004588																		13.4	-0.02673	0.011868	0.003864	0.006577	0.00489	0.00719	0.007432	0.004588
13.5	-0.02763	0.011446	0.003797	0.006429	0.00582	0.00755	0.007514	0.004584																		13.5	-0.02763	0.011446	0.003797	0.006429	0.00582	0.00755	0.007514	0.004584
13.5	-0.02666	0.011313	0.004332	0.006689	0.0052	0.00722	0.007304	0.004488																		13.5	-0.02666	0.011313	0.004332	0.006689	0.0052	0.00722	0.007304	0.004488
13.6	-0.02782	0.011498	0.003846	0.006551	0.00527	0.00719	0.006358	0.004361																		13.6	-0.02782	0.011498	0.003846	0.006551	0.00527	0.00719	0.006358	0.004361
13.6	-0.02484	0.01119	0.004173	0.006586	0.00514	0.00723	0.006152	0.004514																		13.6	-0.02484	0.01119	0.004173	0.006586	0.00514	0.00723	0.006152	0.004514
13.7	-0.02485	0.010931	0.003808	0.006628	0.00152	0.00436	0.006173	0.00453																		13.7	-0.02485	0.010931	0.003808	0.006628	0.00152	0.00436	0.006173	0.00453
13.7	-0.02489	0.011027	0.003668	0.006501	0.00116	0.00468	0.006262	0.004436																		13.7	-0.02489	0.011027	0.003668	0.006501	0.00116	0.00468	0.006262	0.004436
13.8	-0.02574	0.011489	0.003594	0.006555	0.000726	0.00446	0.00624	0.004595																		13.8	-0.02574	0.011489	0.003594	0.006555	0.000726	0.00446	0.00624	0.004595
13.8	-0.02526	0.010905	0.001482	0.006139	0.000377	0.00435	0.006211	0.004425																		13.8	-0.02526	0.010905	0.001482	0.006139	0.000377	0.00435	0.006211	0.004425
13.9	-0.02605	0.011755	0.001246	0.00644	0.00101	0.00458	0.005142	0.003848																		13.9	-0.02605	0.011755	0.001246	0.00644	0.00101	0.00458	0.005142	0.003848
13.9	-0.02157	0.008122	0.001529	0.006656	0.00108	0.00477	0.005225	0.003911																		13.9	-0.02157	0.008122	0.001529	0.006656	0.00108	0.00477	0.005225	0.003911
14	-0.02102	0.008554	-0.00626	0.007017	0.00272	0.00379	0.004728	0.003889																		14	-0.02102	0.008554	-0.00626	0.007017	0.00272	0.00379	0.004728	0.003889
14	-0.01916	0.008159	-0.00914	0.005813	0.00382	0.00428	0.004958	0.00376																		14	-0.01916	0.008159	-0.00914	0.005813	0.00382	0.00428	0.004958	0.00376
14.1	-0.02002	0.008145	-0.00767	0.005942	0.00219	0.00396	0.005065	0.003832																		14.1	-0.02002	0.008145	-0.00767	0.005942	0.00219	0.00396	0.005065	0.003832
14.1	-0.01958	0.008156	-0.00753	0.005888	0.00451	0.0034	0.004786	0.003948																		14.1	-0.01958	0.008156	-0.00753	0.005888	0.00451	0.0034	0.004786	0.003948
14.2	-0.02002	0.008551	-0.00754	0.005931	0.00361	0.00331	0.003348	0.00376																		14.2	-0.02002	0.008551	-0.00754	0.005931	0.00361	0.00331	0.003348	0.00376
14.2	-0.01977	0.008407	-0.00726	0.00575	0.00397	0.00344	0.00312	0.003795																		14.2	-0.01977	0.008407	-0.00726	0.00575	0.00397	0.00344	0.00312	0.003795
14.3	-0.01969	0.008118	-0.00759	0.005628	0.0041	0.00345	0.003288	0.003782																		14.3	-0.01969	0.008118	-0.00759	0.005628	0.0041	0.00345	0.003288	0.003782
14.3	-0.02088	0.008714	-0.00662	0.005008	0.0049	0.00341	0.003015	0.003882																		14.3	-0.02088	0.008714	-0.00662	0.005008	0.0049	0.00341	0.003015	0.003882
14.4	-0.01973	0.00837	-0.00717	0.005211	0.00469	0.00343	0.003654	0.003711																		14.4	-0.01973	0.00837	-0.00717	0.005211	0.00469	0.00343	0.003654	0.003711
14.4	-0.01915	0.007905	-0.00802	0.005866	0.00369	0.00299	0.003469	0.00382																		14.4	-0.01915	0.007905	-0.00802	0.005866	0.00369	0.00299	0.003469	0.00382
14.5	-0.01957	0.008327	-0.00788	0.005866	0.00433	0.00325	0.002378	0.003661																		14.5	-0.01957	0.008327	-0.00788	0.005866	0.00433	0.00325	0.002378	0.003661
14.5	-0.0194	0.008359	-0.00675	0.005038	0.00446	0.00334	0.002818	0.003581																		14.5	-0.0194	0.008359	-0.00675	0.005038	0.00446	0.00334	0.002818	0.003581
14.6	-0.01951	0.008352	-0.00736	0.005406	0.00524	0.00362	0.001551	0.003635																		14.6	-0.01951	0.008352	-0.00736	0.005406	0.00524	0.00362	0.001551	0.003635
14.6	-0.0192	0.008593	-0.00758	0.005665	0.00736	0.00517	0.00145	0.003688																		14.6	-0.0192	0.008593	-0.00758	0.005665	0.00736	0.00517	0.00145	0.003688
14.7	-0.01932	0.008627	-0.0084	0.006446	0.0067	0.00479	0.001664	0.003574																		14.7	-0.01932	0.008627	-0.0084	0.006446	0.0067	0.00479	0.001664	0.003574
14.7	-0.01888	0.008117	-0.00744	0.005662	0.00655	0.00465	0.001253	0.003775																		14.7	-0.01888	0.008117	-0.00744	0.005662	0.00655	0.00465	0.001253	0.003775
14.8	-0.01885	0.008379	-0.00758	0.005739	0.0066	0.00465	0.001364	0.003696																		14.8	-0.01885	0.008379	-0.00758	0.005739	0.0066	0.00465	0.001364	0.003696
14.8	-0.0187	0.008357	-0.00658	0.005956	0.00647	0.00466	0.001549	0.003684																		14.8	-0.0187	0.008357	-0.00658	0.005956	0.00647	0.00466	0.001549	0.003684
14.9	-0.01833	0.008255	-0.00608	0.005834	0.00618	0.00426	0.001688	0.003715																		14.9	-0.01833	0.008255	-0.00608	0.005834	0.00618	0.00426	0.001688	0.003715
14.9	-0.01892	0.008805	-0.00593	0.005824	0.00514	0.00462	0.000353	0.003354																		14.9	-0.01892	0.008805	-0.00593	0.005824	0.00514	0.00462	0.000353	0.003354
15	-0.02041	0.009051	-0.01071	0.007104	0.00625	0.00538	0.000308	0.00328																		15	-0.02041	0.009051	-0.01071	0.007104	0.00625	0.00538	0.000308	0.00328
15	-0.02154	0.008967	-0.01174	0.007863	0.00522	0.00462	0.0002	0.00326																		15	-0.02154	0.008967	-0.01174	0.007863	0.00522	0.00462	0.0002	0.00326
15.1	-0.02185	0.00918	-0.01271	0.007707	0.00635	0.00417	0.000567	0.003318																		15.1	-0.02185	0.00918	-0.01271	0.007707	0.00635	0.00417	0.000567	0.003318
15.1	-0.02184	0.009071	-0.01172	0.007382	0.00671	0.0046	0.000241	0.003391																		15.1	-0.02184	0.009071	-0.01172	0.007382	0.00671	0.0046	0.000241	0.003391
15.2	-0.02171	0.009438	-0.01183	0.007395	0.00673	0.00517	-0.00174	0.004148																		15.2	-0.02171	0.009438	-0.01183	0.007395	0.00673	0.00517	-0.00174	0.004148
15.2	-0.01447	0.006412	-0.01209	0.007675	0.00715	0.00479	-0.0015	0.004015																		15.2	-0.01447	0.006412	-0.01209	0.007675	0.00715	0.00479	-0.0015	0.004015
15.3	-0.01455	0.006435	-0.01182	0.007688	0.00675	0.00514	-0.0015	0.004029																		15.3	-0.01455	0.006435	-0.01182	0.007688	0.00675	0.00514	-0.0015	0.004029
15.3	-0.01441	0.006813	-0.01126	0.007126	0.00583	0.00478	-0.00152	0.004219																		15.3	-0.01441	0.006813	-0.01126	0.007126	0.00583	0.00478	-0.00152	0.004219
15.4	-0.01399	0.006276	-0.01202	0.007692	0.00627	0.00489	-0.00125	0.004164																		15.4	-0.01399	0.006276	-0.01202	0.007692	0.00627	0.00489	-0.00125	0.004164
15.4	-0.0146	0.006343	-0.01178	0.007706	0.00591	0.00501	-0.00123	0.004162																		15.4	-0.0146	0.006343	-0.01178	0.007706	0.00591	0.00501	-0.00123	0.004162
15.5	-0.0141	0.00658	-0.01159	0.007436	0.00511	0.00445	-0.00224	0.004133																		15.5	-0.0141	0.00658	-0.01159	0.007436	0.00511	0.00445	-0.00224	0.004133
15.5	-0.01326	0.006279	-0.01127	0.007198	0.00485	0.00451	-0.00232	0.00419																		15.5	-0.01326	0.006279	-0.01127	0.007198	0.00485	0.00451	-0.00232	0.00419
15.6	-0.01037	0.006789	-0.01131	0.007376	0.00453	0.00434	-0.00197	0.004083																		15.6	-0.01037	0.006789	-0.01131	0.007376	0.00453	0.00434	-0.00197	0.004083
15.6	-0.00998	0.006674	-0.01041	0.007798	0.00554	0.00488	-0.0021	0.004054																		15.6	-0.00998	0.006674	-0.01041	0.007798	0.00554	0.00488	-0.0021	0.004054
15.7	-0.0107	0.006644	-0.01081	0.00783	-0.00102	0.00279	-0.00204	0.004123																		15.7	-0.0107	0.006644	-0.01081	0.00783	-0.00102	0.00279	-0.00204	0.004123
15.7	-0.00994	0.006611	-0.01004	0.007531	-0.000747	0.00347	-0.00218	0.004141																		15.7	-0.00994	0.006611	-0.01004	0.007531	-0.000747	0.00347	-0.00218	0.004141
15.8	-0.01006	0.006329	-0.01029	0.007533	0.000143	0.00308	-0.00203	0.004134																		15.8	-0.01006	0.006329	-0.01029	0.007533	0.000143	0.00308	-0.00203	0.004134
15.8	-0.00988	0.006631	-0.01158	0.008272	3.47e-05	0.00308	-0.0024	0.003926																		15.8	-0.00988	0.006631	-0.01158	0.008272	3.47e-05	0.00308	-0.0024	0.003926
15.9	-0.00988	0.006578	-0.01073	0.00749	2.3e-05	0.0032	-0.0043	0.003996																		15.9	-0.00988	0.006578	-0.01073	0.00749	2.3e-05	0.0032	-0.0043	0.003996
15.9	-0.00923	0.006496	-0.0105	0.007489	0.00444	0.00522	-0.00439	0.004081																		15.9	-0.00923	0.006496	-0.0105	0.007489	0.00444	0.00522	-0.00439	0.004081
16	-0.00928	0.005253	-0.00986	0.008196	0.0052	0.0052	-0.00444	0.004077																		16	-0.00928	0.005253	-0.00986	0.008196	0.0052	0.0052	-0.00444	0.004077
16	-0.00879	0.005318	-0.01211	0.008784	0.00477	0.00523	-0.00442	0.004003																		16	-0.00879	0.005318	-0.01211	0.008784	0.00477	0.00523	-0.00442	0.004003
16.1	-0.00899	0.005346	-0.01186	0.008856	0.00506	0.00518	-0.0045	0.004115																		16.1	-0.00899	0.005346	-0.01186	0.008856	0.00506	0.00518	-0.0045	0.004115
16.1	-0.0084	0.005376	-0.0115	0.008551	0.00431	0.00527	-0.00431	0.004006																		16.1	-0.0084	0.005376	-0.0115	0.008551	0.00431	0.00527	-0.00431	0.004006
16.2	-0.00918	0.005401	-0.01211	0.008921	0.00541	0.00523	-0.00741	0.005628																		16.2	-0.00918	0.005401	-0.01211	0.008921	0.00541	0.00523	-0.00741	0.005628
16.2	-0.01015	0.005129	-0.0118	0.008498	0.00548	0.00524	-0.00713	0.005553																		16.2	-0.01015	0.005129	-0.0118	0.008498	0.00548	0.00524	-0.00713	0.005553
16.3	-0.00998	0.005981	-0.01167	0.009267	0.00537	0.00525	-0.00721	0.005502																		16.3	-0.00998	0.005981	-0.01167	0.009267	0.00537	0.00525	-0.00721	0.005502
16.3	-0.01085	0.005874	-0.01153	0.009107	0.00483	0.00563	-0.00804	0.005519																		16.3	-0.01085	0.005874	-0.01153	0.009107	0.00483	0.00563	-0.00804	0.005519
16.4	-0.0106	0.005591	-0.01157	0.00913	0.00495	0.00538	-0.00867	0.005389																		16.4	-0.0106	0.005591	-0.01157	0.00913	0.00495	0.00538	-0.00867	0.005389
16.4	-0.01054	0.005257	-0.01077	0.008618	0.00498	0.00539	-0.00876	0.005365																		16.4	-0.01054	0.005257	-0.01077	0.008618	0.00498	0.00539	-0.00876	0.005365
16.5	-0.00994	0.005514	-0.01113	0.008883	0.0049	0.00523	-0.00906	0.005397																		16.5	-0.00994	0.005514	-0.01113	0.008883	0.0049	0.00523	-0.00906	0.005397
16.5	-0.01038	0.005523	-0.01175	0.009479	0.00541	0.00506	-0.00882	0.005295																		16.5	-0.01038	0.005523	-0.01175	0.009479	0.00541	0.00506	-0.00882	0.005295
16.6	-0.01035	0.0056	-0.01095	0.008825	0.0049	0.00525	-0.01017	0.005339																		16.6	-0.01035	0.0056	-0.01095	0.008825	0.0049	0.00525	-0.01017	0.005339
16.6	-0.00748	0.00633	-0.01165	0.009346	0.0051	0.00537	-0.0103	0.005411																		16.6	-0.00748	0.00633	-0.01165	0.009346	0.0051	0.00537	-0.0103	0.005411
16.7	-0.00866	0.006846	-0.01115	0.009072	0.00101	0.00727	-0.01005	0.005278																		16.7	-0.00866	0.006846	-0.01115	0.009072	0.00101	0.00727	-0.01005	0.005278
16.7	-0.00796	0.006877	-0.01142	0.009163	-0.000433	0.00805	-0.01017	0.005311																		16.7	-0.00796	0.006877	-0.01142	0.009163	-0.000433	0.00805	-0.01017	0.005311
16.8	-0.00857	0.006737	-0.01027	0.008507	-0.000658	0.00759	-0.00995	0.005219																		16.8	-0.00857	0.006737	-0.01027	0.008507	-0.000658	0.00759	-0.00995	0.005219
16.8	-0.00894	0.006773	-0.01132	0.00884	0.000171	0.00769	-0.01025	0.005383																		16.8	-0.00894	0.006773	-0.01132	0.00884	0.000171	0.00769	-0.01025	0.005383
16.9	-0.0094	0.006823	-0.01085	0.008966	-0.000235	0.00785	-0.01051	0.005256																		16.9	-0.0094	0.006823	-0.01085	0.008966	-0.000235	0.00785	-0.01051	0.005256
16.9	-4.1e-05	0.006457	-0.01067	0.008991	0.00374	0.0104	-0.01067	0.005154																		16.9	-4.1e-05	0.006457	-0.01067	0.008991	0.00374	0.0104	-0.01067	0.005154
17	-0.00133	0.006766	-0.01397	0.01143	0.00367	0.0104	-0.01082	0.005193																		17	-0.00133	0.006766	-0.01397	0.01143	0.00367	0.0104	-0.01082	0.005193
17	0.00028	0.006058	-0.01303	0.010923	0.00345	0.0106	-0.01075	0.005206																		17	0.00028	0.006058	-0.01303	0.010923	0.00345	0.0106	-0.01075	0.005206
17.1	0.000612	0.006277	-0.01432	0.010987	0.0033	0.0103	-0.01088	0.005226																		17.1	0.000612	0.006277	-0.01432	0.010987	0.0033	0.0103	-0.01088	0.005226
17.1	0.000405	0.006089	-0.01411	0.010768	0.00299	0.0107	-0.01082	0.005208																		17.1	0.000405	0.006089	-0.01411	0.010768	0.00299	0.0107	-0.01082	0.005208
17.2	0.000445	0.00601	-0.0124	0.010533	0.00183	0.0105	-0.00874	0.004326																		17.2	0.000445	0.00601	-0.0124	0.010533	0.00183	0.0105	-0.00874	0.004326
17.2	0.000883	0.006122	-0.01271	0.010747	0.00196	0.0106	-0.00884	0.004363																		17.2	0.000883	0.006122	-0.01271	0.010747	0.00196	0.0106	-0.00884	0.004363
17.3	-5.3e-06	0.006419	-0.01173	0.010375	0.0013	0.0107	-0.00869	0.004295																		17.3	-5.3e-06	0.006419	-0.01173	0.010375	0.0013	0.0107	-0.00869	0.004295
17.3	0.001185	0.006118	-0.01202	0.010588	0.00134	0.0103	-0.009	0.004384																		17.3	0.001185	0.006118	-0.01202	0.010588	0.00134	0.0103	-0.009	0.004384
17.4	0.001658	0.006014	-0.01254	0.010933	0.00185	0.0105	-0.00954	0.00426																		17.4	0.001658	0.006014	-0.01254	0.010933	0.00185	0.0105	-0.00954	0.00426
17.4	0.001347	0.006193	-0.01247	0.010856	0.00117	0.0106	-0.00967	0.004287																		17.4	0.001347	0.006193	-0.01247	0.010856	0.00117	0.0106	-0.00967	0.004287
17.5	0.000799	0.006367	-0.01212	0.010658	0.000329	0.0103	-0.01083	0.004276																		17.5	0.000799	0.006367	-0.01212	0.010658	0.000329	0.0103	-0.01083	0.004276
17.5	0.001039	0.005877	-0.01278	0.011077	-6.81e-05	0.0102	-0.01095	0.00427																		17.5	0.001039	0.005877	-0.01278	0.011077	-6.81e-05	0.0102	-0.01095	0.00427
17.6	0.001639	0.005867	-0.01187	0.010387	0.000677	0.0104	-0.00879	0.004738																		17.6	0.001639	0.005867	-0.01187	0.010387	0.000677	0.0104	-0.00879	0.004738
17.6	0.000185	0.005864	-0.01307	0.011048	0.000824	0.0106	-0.00892	0.004757																		17.6	0.000185	0.005864	-0.01307	0.011048	0.000824	0.0106	-0.00892	0.004757
17.7	0.000593	0.006054	-0.01273	0.010793	-0.00117	0.0114	-0.00882	0.004737																		17.7	0.000593	0.006054	-0.01273	0.010793	-0.00117	0.0114	-0.00882	0.004737
17.7	0.000958	0.006334	-0.0127	0.010777	-0.0017	0.0118	-0.00889	0.004731																		17.7	0.000958	0.006334	-0.0127	0.010777	-0.0017	0.0118	-0.00889	0.004731
17.8	0.000938	0.00647	-0.01283	0.010807	-0.00236	0.0117	-0.00862	0.004713																		17.8	0.000938	0.00647	-0.01283	0.010807	-0.00236	0.0117	-0.00862	0.004713
17.8	0.00069	0.006068	-0.01221	0.010317	-0.00215	0.0115	-0.00961	0.004215																		17.8	0.00069	0.006068	-0.01221	0.010317	-0.00215	0.0115	-0.00961	0.004215
17.9	0.001271	0.006283	-0.01236	0.011329	-0.00246	0.0115	-0.01036	0.004533																		17.9	0.001271	0.006283	-0.01236	0.011329	-0.00246	0.0115	-0.01036	0.004533
17.9	0.000602	0.005955	-0.01165	0.010838	-0.00207	0.0115	-0.01024	0.004498																		17.9	0.000602	0.005955	-0.01165	0.010838	-0.00207	0.0115	-0.01024	0.004498
18	0.004577	0.009079	-0.01261	0.010567	-0.00366	0.0107	-0.01049	0.004519																		18	0.004577	0.009079	-0.01261	0.010567	-0.00366	0.0107	-0.01049	0.004519
18	0.003055	0.008797	-0.01257	0.01055	-0.00336	0.0105	-0.01022	0.004334																		18	0.003055	0.008797	-0.01257	0.01055	-0.00336	0.0105	-0.01022	0.004334
18.1	0.004263	0.00869	-0.01177	0.010992	-0.00338	0.0105	-0.01028	0.004474																		18.1	0.004263	0.00869	-0.01177	0.010992	-0.00338	0.0105	-0.01028	0.004474
18.1	0.003306	0.008736	-0.01153	0.010784	-0.00344	0.0101	-0.00819	0.004519																		18.1	0.003306	0.008736	-0.01153	0.010784	-0.00344	0.0101	-0.00819	0.004519
18.2	0.003374	0.008711	-0.01046	0.010926	-0.00178	0.0104	-0.00838	0.004672																		18.2	0.003374	0.008711	-0.01046	0.010926	-0.00178	0.0104	-0.00838	0.004672
18.2	0.004069	0.008149	-0.01119	0.011181	-0.00122	0.0108	-0.00825	0.004504																		18.2	0.004069	0.008149	-0.01119	0.011181	-0.00122	0.0108	-0.00825	0.004504
18.3	0.00531	0.008597	-0.01087	0.010966	-0.00176	0.0111	-0.00849	0.00464																		18.3	0.00531	0.008597	-0.01087	0.010966	-0.00176	0.0111	-0.00849	0.00464
18.3	0.005791	0.008835	-0.01025	0.01061	-0.00195	0.0105	-0.00861	0.004612																		18.3	0.005791	0.008835	-0.01025	0.01061	-0.00195	0.0105	-0.00861	0.004612
18.4	0.005277	0.00861	-0.01081	0.011138	-0.00137	0.0109	-0.00915	0.004664																		18.4	0.005277	0.00861	-0.01081	0.011138	-0.00137	0.0109	-0.00915	0.004664
18.4	0.005159	0.008494	-0.01036	0.010594	-0.00135	0.0109	-0.00896	0.004641																		18.4	0.005159	0.008494	-0.01036	0.010594	-0.00135	0.0109	-0.00896	0.004641
18.5	0.005883	0.008486	-0.01049	0.010668	-0.00277	0.011	-0.00877	0.004403																		18.5	0.005883	0.008486	-0.01049	0.010668	-0.00277	0.011	-0.00877	0.004403
18.5	0.005201	0.008392	-0.01034	0.010608	-0.00288	0.0106	-0.00883	0.00451																		18.5	0.005201	0.008392	-0.01034	0.010608	-0.00288	0.0106	-0.00883	0.00451
18.6	0.006139	0.008656	-0.01099	0.011137	-0.00321	0.011	-0.00904	0.004482																		18.6	0.006139	0.008656	-0.01099	0.011137	-0.00321	0.011	-0.00904	0.004482
18.6	0.010085	0.010437	-0.01116	0.010794	-0.00359	0.0111	-0.0089	0.004414																		18.6	0.010085	0.010437	-0.01116	0.010794	-0.00359	0.0111	-0.0089	0.004414
18.7	0.009596	0.009993	-0.0111	0.010813	-0.00589	0.0123	-0.00904	0.004477																		18.7	0.009596	0.009993	-0.0111	0.010813	-0.00589	0.0123	-0.00904	0.004477
18.7	0.009719	0.01014	-0.0106	0.010534	-0.00485	0.0121	-0.00879	0.004477																		18.7	0.009719	0.01014	-0.0106	0.010534	-0.00485	0.0121	-0.00879	0.004477
18.8	0.009734	0.010149	-0.01032	0.010254	-0.00435	0.012	-0.00881	0.00447																		18.8	0.009734	0.010149	-0.01032	0.010254	-0.00435	0.012	-0.00881	0.00447
18.8	0.008557	0.010046	-0.01078	0.010594	-0.00459	0.012	-0.00877	0.004566																		18.8	0.008557	0.010046	-0.01078	0.010594	-0.00459	0.012	-0.00877	0.004566
18.9	0.009538	0.010308	-0.00919	0.011385	-0.00473	0.0122	-0.00793	0.004363																		18.9	0.009538	0.010308	-0.00919	0.011385	-0.00473	0.0122	-0.00793	0.004363
18.9	0.008708	0.009929	-0.00863	0.011229	-0.00418	0.0122	-0.00789	0.004249																		18.9	0.008708	0.009929	-0.00863	0.011229	-0.00418	0.0122	-0.00789	0.004249
19	0.00421	0.007381	-0.00218	0.006508	-0.00708	0.0105	-0.00809	0.004432																		19	0.00421	0.007381	-0.00218	0.006508	-0.00708	0.0105	-0.00809	0.004432
19	0.00718	0.00689	-0.00365	0.006998	-0.00698	0.0105	-0.00782	0.004403																		19	0.00718	0.00689	-0.00365	0.006998	-0.00698	0.0105	-0.00782	0.004403
19.1	0.007555	0.006779	-0.00333	0.006486	-0.00622	0.0101	-0.008	0.004271																		19.1	0.007555	0.006779	-0.00333	0.006486	-0.00622	0.0101	-0.008	0.004271
19.1	0.008042	0.006573	-0.00279	0.006298	-0.00649	0.0106	-0.00614	0.004978																		19.1	0.008042	0.006573	-0.00279	0.006298	-0.00649	0.0106	-0.00614	0.004978
19.2	0.008835	0.006605	-0.00347	0.006778	-0.00849	0.0107	-0.00232	0.004341																		19.2	0.008835	0.006605	-0.00347	0.006778	-0.00849	0.0107	-0.00232	0.004341
19.2	0.010121	0.006831	-0.0031	0.006502	-0.00746	0.0102	-0.00222	0.004381																		19.2	0.010121	0.006831	-0.0031	0.006502	-0.00746	0.0102	-0.00222	0.004381
19.3	0.010134	0.00689	-0.00305	0.006195	-0.00846	0.0103	-0.00243	0.004358																		19.3	0.010134	0.00689	-0.00305	0.006195	-0.00846	0.0103	-0.00243	0.004358
19.3	0.00914	0.00602	-0.00321	0.006335	-0.00804	0.0102	-0.00168	0.00423																		19.3	0.00914	0.00602	-0.00321	0.006335	-0.00804	0.0102	-0.00168	0.00423
19.4	0.009419	0.006792	-0.00351	0.006603	-0.00845	0.0107	-0.00196	0.00422																		19.4	0.009419	0.006792	-0.00351	0.006603	-0.00845	0.0107	-0.00196	0.00422
19.4	0.010207	0.006482	-0.00325	0.006336	-0.00825	0.0108	-0.00202	0.004177																		19.4	0.010207	0.006482	-0.00325	0.006336	-0.00825	0.0108	-0.00202	0.004177
19.5	0.009275	0.006566	-0.00335	0.006431	-0.00952	0.0107	-0.00137	0.00416																		19.5	0.009275	0.006566	-0.00335	0.006431	-0.00952	0.0107	-0.00137	0.00416
19.5	0.009411	0.006566	-0.00371	0.006604	-0.0099	0.0105	-0.00147	0.004145																		19.5	0.009411	0.006566	-0.00371	0.006604	-0.0099	0.0105	-0.00147	0.004145
19.6	0.01002	0.006805	-0.00318	0.006399	-0.00961	0.0103	-0.0023	0.004024																		19.6	0.01002	0.006805	-0.00318	0.006399	-0.00961	0.0103	-0.0023	0.004024
19.6	0.004023	0.002946	-0.00368	0.006692	-0.00994	0.0108	-0.0025	0.003895																		19.6	0.004023	0.002946	-0.00368	0.006692	-0.00994	0.0108	-0.0025	0.003895
19.7	0.004129	0.003192	-0.00324	0.006403	-0.0103	0.0113	-0.00211	0.004071																		19.7	0.004129	0.003192	-0.00324	0.006403	-0.0103	0.0113	-0.00211	0.004071
19.7	0.004053	0.003104	-0.0034	0.006586	-0.0101	0.0109	-0.00239	0.003992																		19.7	0.004053	0.003104	-0.0034	0.006586	-0.0101	0.0109	-0.00239	0.003992
19.8	0.004196	0.003191	-0.00334	0.006629	-0.00988	0.0107	-0.0024	0.003953																		19.8	0.004196	0.003191	-0.00334	0.006629	-0.00988	0.0107	-0.0024	0.003953
19.8	0.004291	0.003428	-0.00465	0.006488	-0.00953	0.0109	-0.00311	0.003793																		19.8	0.004291	0.003428	-0.00465	0.006488	-0.00953	0.0109	-0.00311	0.003793
19.9	0.003791	0.003404	-0.00227	0.007988	-0.00987	0.011	-0.00281	0.003831																		19.9	0.003791	0.003404	-0.00227	0.007988	-0.00987	0.011	-0.00281	0.003831
19.9	0.007377	0.006282	-0.0023	0.00794	-0.00788	0.0123	-0.00157	0.003586																		19.9	0.007377	0.006282	-0.0023	0.00794	-0.00788	0.0123	-0.00157	0.003586
20	0.006524	0.006078	0.002238	0.006393	-0.00717	0.0124	-0.00195	0.003325																		20	0.006524	0.006078	0.002238	0.006393	-0.00717	0.0124	-0.00195	0.003325
20	0.006764	0.005875	0.002705	0.006394	-0.00718	0.0124	-0.00184	0.003457																		20	0.006764	0.005875	0.002705	0.006394	-0.00718	0.0124	-0.00184	0.003457
20.1	0.006267	0.005659	0.002776	0.006269	-0.00783	0.0119	-0.00169	0.003477																		20.1	0.006267	0.005659	0.002776	0.006269	-0.00783	0.0119	-0.00169	0.003477
20.1	0.00665	0.005881	0.002712	0.00647	-0.00827	0.0124	-0.0018	0.003454																		20.1	0.00665	0.005881	0.002712	0.00647	-0.00827	0.0124	-0.0018	0.003454
20.2	0.009096	0.006243	0.00257	0.006291	-0.00822	0.0122	0.001161	0.005328																		20.2	0.009096	0.006243	0.00257	0.006291	-0.00822	0.0122	0.001161	0.005328
20.2	0.008511	0.006356	0.00359	0.006505	-0.00776	0.0122	0.001037	0.005282																		20.2	0.008511	0.006356	0.00359	0.006505	-0.00776	0.0122	0.001037	0.005282
20.3	0.008992	0.006361	0.002195	0.006335	-0.00777	0.0118	0.001017	0.005218																		20.3	0.008992	0.006361	0.002195	0.006335	-0.00777	0.0118	0.001017	0.005218
20.3	0.008184	0.006261	0.002316	0.006286	-0.00661	0.0118	0.001389	0.005051																		20.3	0.008184	0.006261	0.002316	0.006286	-0.00661	0.0118	0.001389	0.005051
20.4	0.008996	0.006326	0.002569	0.006316	-0.00643	0.0123	0.000928	0.004885																		20.4	0.008996	0.006326	0.002569	0.006316	-0.00643	0.0123	0.000928	0.004885
20.4	0.008209	0.006369	0.002432	0.006384	-0.00572	0.012	0.000991	0.004953																		20.4	0.008209	0.006369	0.002432	0.006384	-0.00572	0.012	0.000991	0.004953
20.5	0.007767	0.006207	0.0024	0.006507	-0.00666	0.0124	0.000312	0.005351																		20.5	0.007767	0.006207	0.0024	0.006507	-0.00666	0.0124	0.000312	0.005351
20.5	0.008069	0.006398	0.002557	0.00634	-0.00745	0.0127	0.000206	0.005292																		20.5	0.008069	0.006398	0.002557	0.00634	-0.00745	0.0127	0.000206	0.005292
20.6	0.008572	0.006541	0.002533	0.006425	-0.00656	0.0123	0.001491	0.005463																		20.6	0.008572	0.006541	0.002533	0.006425	-0.00656	0.0123	0.001491	0.005463
20.6	0.008915	0.006424	0.0014	0.006257	-0.0066	0.0119	0.001581	0.005538																		20.6	0.008915	0.006424	0.0014	0.006257	-0.0066	0.0119	0.001581	0.005538
20.7	0.008281	0.006492	0.001486	0.006254	-0.00713	0.012	0.001403	0.005436																		20.7	0.008281	0.006492	0.001486	0.006254	-0.00713	0.012	0.001403	0.005436
20.7	0.008812	0.006628	0.001034	0.006238	-0.00622	0.0124	0.001704	0.005543																		20.7	0.008812	0.006628	0.001034	0.006238	-0.00622	0.0124	0.001704	0.005543
20.8	0.008028	0.006181	0.001423	0.006263	-0.00552	0.0118	0.001613	0.00554																		20.8	0.008028	0.006181	0.001423	0.006263	-0.00552	0.0118	0.001613	0.00554
20.8	0.008804	0.005867	0.001792	0.006218	-0.00569	0.012	0.001449	0.005459																		20.8	0.008804	0.005867	0.001792	0.006218	-0.00569	0.012	0.001449	0.005459
20.9	0.009425	0.005845	0.003666	0.008008	-0.00546	0.0121	0.00196	0.005333																		20.9	0.009425	0.005845	0.003666	0.008008	-0.00546	0.0121	0.00196	0.005333
20.9	0.010668	0.006457	0.004014	0.007906	-0.00556	0.0121	0.002062	0.005297																		20.9	0.010668	0.006457	0.004014	0.007906	-0.00556	0.0121	0.002062	0.005297
21	0.008551	0.004363	0.007267	0.006921	-0.00941	0.00987	0.001954	0.005378																		21	0.008551	0.004363	0.007267	0.006921	-0.00941	0.00987	0.001954	0.005378
21	0.007652	0.004171	0.007568	0.006933	-0.00975	0.01	0.002082	0.00537																		21	0.007652	0.004171	0.007568	0.006933	-0.00975	0.01	0.002082	0.00537
21.1	0.00787	0.004336	0.007381	0.006802	-0.00905	0.00985	0.001996	0.005264																		21.1	0.00787	0.004336	0.007381	0.006802	-0.00905	0.00985	0.001996	0.005264
21.1	0.00791	0.004677	0.007803	0.006771	-0.00921	0.0101	0.002076	0.005342																		21.1	0.00791	0.004677	0.007803	0.006771	-0.00921	0.0101	0.002076	0.005342
21.2	0.008698	0.004699	0.007914	0.006704	-0.00879	0.00986	0.001759	0.005358																		21.2	0.008698	0.004699	0.007914	0.006704	-0.00879	0.00986	0.001759	0.005358
21.2	0.007926	0.004725	0.00784	0.006814	-0.00917	0.00978	0.001392	0.005123																		21.2	0.007926	0.004725	0.00784	0.006814	-0.00917	0.00978	0.001392	0.005123
21.3	0.008472	0.004502	0.007423	0.00697	-0.00842	0.00971	0.001504	0.005229																		21.3	0.008472	0.004502	0.007423	0.00697	-0.00842	0.00971	0.001504	0.005229
21.3	0.006893	0.003999	0.00772	0.006886	-0.00931	0.0102	0.002817	0.005031																		21.3	0.006893	0.003999	0.00772	0.006886	-0.00931	0.0102	0.002817	0.005031
21.4	0.007851	0.004418	0.007153	0.006944	-0.00981	0.0102	0.001892	0.005249																		21.4	0.007851	0.004418	0.007153	0.006944	-0.00981	0.0102	0.001892	0.005249
21.4	0.008401	0.005171	0.007637	0.006976	-0.00957	0.01	0.002022	0.005313																		21.4	0.008401	0.005171	0.007637	0.006976	-0.00957	0.01	0.002022	0.005313
21.5	0.007998	0.004805	0.007011	0.007066	-0.00875	0.0102	0.002629	0.004885																		21.5	0.007998	0.004805	0.007011	0.007066	-0.00875	0.0102	0.002629	0.004885
21.5	0.008846	0.005031	0.006657	0.007072	-0.00842	0.00965	0.002604	0.004869																		21.5	0.008846	0.005031	0.006657	0.007072	-0.00842	0.00965	0.002604	0.004869
21.6	0.008572	0.005046	0.006843	0.007109	-0.00897	0.0101	0.003757	0.005357																		21.6	0.008572	0.005046	0.006843	0.007109	-0.00897	0.0101	0.003757	0.005357
21.6	0.005962	0.00465	0.007352	0.006914	-0.00862	0.00991	0.003929	0.005301																		21.6	0.005962	0.00465	0.007352	0.006914	-0.00862	0.00991	0.003929	0.005301
21.7	0.005861	0.005324	0.006383	0.007061	-0.00319	0.00547	0.004116	0.005424																		21.7	0.005861	0.005324	0.006383	0.007061	-0.00319	0.00547	0.004116	0.005424
21.7	0.006253	0.005179	0.00801	0.006937	-0.00402	0.00562	0.004101	0.005447																		21.7	0.006253	0.005179	0.00801	0.006937	-0.00402	0.00562	0.004101	0.005447
21.8	0.005908	0.004595	0.007292	0.006915	-0.0042	0.00575	0.004192	0.005443																		21.8	0.005908	0.004595	0.007292	0.006915	-0.0042	0.00575	0.004192	0.005443
21.8	0.00611	0.004661	0.005665	0.00727	-0.00427	0.00589	0.003404	0.005403																		21.8	0.00611	0.004661	0.005665	0.00727	-0.00427	0.00589	0.003404	0.005403
21.9	0.006096	0.004862	0.002007	0.004066	-0.00392	0.00537	0.004147	0.005457																		21.9	0.006096	0.004862	0.002007	0.004066	-0.00392	0.00537	0.004147	0.005457
21.9	0.006326	0.00453	0.002062	0.004005	-0.00265	0.00658	0.00406	0.005473																		21.9	0.006326	0.00453	0.002062	0.004005	-0.00265	0.00658	0.00406	0.005473
22	0.002115	0.00305	0.002708	0.004012	-0.00292	0.00647	0.003934	0.005317																		22	0.002115	0.00305	0.002708	0.004012	-0.00292	0.00647	0.003934	0.005317
22	0.006249	0.00405	0.00149	0.004352	-0.00316	0.00685	0.004001	0.005292																		22	0.006249	0.00405	0.00149	0.004352	-0.00316	0.00685	0.004001	0.005292
22.1	0.004997	0.004271	0.001567	0.004302	-0.00182	0.00664	0.003998	0.005395																		22.1	0.004997	0.004271	0.001567	0.004302	-0.00182	0.00664	0.003998	0.005395
22.1	0.005385	0.003993	0.00234	0.004288	-0.00163	0.00685	0.004002	0.005275																		22.1	0.005385	0.003993	0.00234	0.004288	-0.00163	0.00685	0.004002	0.005275
22.2	0.007476	0.005438	0.00169	0.00424	-0.00114	0.00691	0.004116	0.005427																		22.2	0.007476	0.005438	0.00169	0.00424	-0.00114	0.00691	0.004116	0.005427
22.2	0.007137	0.005109	0.001519	0.004191	-0.000419	0.00677	0.003871	0.005347																		22.2	0.007137	0.005109	0.001519	0.004191	-0.000419	0.00677	0.003871	0.005347
22.3	0.007142	0.005	0.001184	0.004446	-0.00135	0.00704	0.004118	0.005324																		22.3	0.007142	0.005	0.001184	0.004446	-0.00135	0.00704	0.004118	0.005324
22.3	0.006579	0.005459	0.000239	0.004431	-0.00143	0.00682	0.004459	0.005262																		22.3	0.006579	0.005459	0.000239	0.004431	-0.00143	0.00682	0.004459	0.005262
22.4	0.007614	0.00515	0.000668	0.004257	-0.000277	0.00698	0.005127	0.005177																		22.4	0.007614	0.00515	0.000668	0.004257	-0.000277	0.00698	0.005127	0.005177
22.4	0.007639	0.004887	0.000663	0.004279	-0.000748	0.00701	0.00552	0.005283																		22.4	0.007639	0.004887	0.000663	0.004279	-0.000748	0.00701	0.00552	0.005283
22.5	0.008463	0.005195	0.001131	0.00445	0.000549	0.00651	0.006084	0.004947																		22.5	0.008463	0.005195	0.001131	0.00445	0.000549	0.00651	0.006084	0.004947
22.5	0.006767	0.005553	0.000261	0.004417	0.000111	0.00683	0.005924	0.004923																		22.5	0.006767	0.005553	0.000261	0.004417	0.000111	0.00683	0.005924	0.004923
22.6	0.007966	0.004618	0.00094	0.004427	-0.000126	0.00659	0.003857	0.00449																		22.6	0.007966	0.004618	0.00094	0.004427	-0.000126	0.00659	0.003857	0.00449
22.6	0.005551	0.006217	0.000385	0.004357	0.00234	0.0056	0.003584	0.004425																		22.6	0.005551	0.006217	0.000385	0.004357	0.00234	0.0056	0.003584	0.004425
22.7	0.006227	0.006344	0.00072	0.004425	0.00249	0.00594	0.003712	0.004421																		22.7	0.006227	0.006344	0.00072	0.004425	0.00249	0.00594	0.003712	0.004421
22.7	0.006583	0.006071	0.001229	0.004526	0.00284	0.00562	0.003639	0.004303																		22.7	0.006583	0.006071	0.001229	0.004526	0.00284	0.00562	0.003639	0.004303
22.8	0.006385	0.006372	0.00034	0.004314	0.00277	0.00562	0.003798	0.004394																		22.8	0.006385	0.006372	0.00034	0.004314	0.00277	0.00562	0.003798	0.004394
22.8	0.006593	0.00625	-0.00065	0.004668	0.00336	0.00548	0.003303	0.00444																		22.8	0.006593	0.00625	-0.00065	0.004668	0.00336	0.00548	0.003303	0.00444
22.9	0.006392	0.006343	0.003287	0.007281	0.00315	0.00554	0.003745	0.004461																		22.9	0.006392	0.006343	0.003287	0.007281	0.00315	0.00554	0.003745	0.004461
22.9	0.00577	0.006627	0.003373	0.007404	0.00291	0.0054	0.003232	0.004401																		22.9	0.00577	0.006627	0.003373	0.007404	0.00291	0.0054	0.003232	0.004401
23	0.005436	0.007087	0.007208	0.008615	0.0025	0.00558	0.003623	0.004416																		23	0.005436	0.007087	0.007208	0.008615	0.0025	0.00558	0.003623	0.004416
23	0.003528	0.006729	0.008193	0.00919	0.00239	0.00525	0.003692	0.004526																		23	0.003528	0.006729	0.008193	0.00919	0.00239	0.00525	0.003692	0.004526
23.1	0.002292	0.006882	0.008391	0.008513	0.00164	0.00523	0.003512	0.004526																		23.1	0.002292	0.006882	0.008391	0.008513	0.00164	0.00523	0.003512	0.004526
23.1	0.003518	0.006225	0.008463	0.008713	0.0022	0.00539	0.003611	0.004469																		23.1	0.003518	0.006225	0.008463	0.008713	0.0022	0.00539	0.003611	0.004469
23.2	0.002112	0.006424	0.007643	0.008974	0.000245	0.00558	0.003656	0.004104																		23.2	0.002112	0.006424	0.007643	0.008974	0.000245	0.00558	0.003656	0.004104
23.2	0.003662	0.007681	0.008161	0.009123	0.00104	0.00515	0.003774	0.004157																		23.2	0.003662	0.007681	0.008161	0.009123	0.00104	0.00515	0.003774	0.004157
23.3	0.004258	0.008551	0.007158	0.00864	0.000514	0.00527	0.003636	0.004101																		23.3	0.004258	0.008551	0.007158	0.00864	0.000514	0.00527	0.003636	0.004101
23.3	0.004882	0.008474	0.008209	0.009095	0.000271	0.00556	0.004325	0.004139																		23.3	0.004882	0.008474	0.008209	0.009095	0.000271	0.00556	0.004325	0.004139
23.4	0.004978	0.008066	0.007866	0.008889	0.00125	0.0052	0.004239	0.004165																		23.4	0.004978	0.008066	0.007866	0.008889	0.00125	0.0052	0.004239	0.004165
23.4	0.004858	0.007877	0.007541	0.008805	0.00115	0.00507	0.004263	0.004164																		23.4	0.004858	0.007877	0.007541	0.008805	0.00115	0.00507	0.004263	0.004164
23.5	0.004052	0.007764	0.007541	0.008719	0.0014	0.00479	0.003953	0.004251																		23.5	0.004052	0.007764	0.007541	0.008719	0.0014	0.00479	0.003953	0.004251
23.5	0.004099	0.008071	0.007453	0.00876	0.00113	0.00488	0.003861	0.004298																		23.5	0.004099	0.008071	0.007453	0.00876	0.00113	0.00488	0.003861	0.004298
23.6	0.003955	0.007686	0.008508	0.009403	0.00139	0.00501	0.004404	0.004296																		23.6	0.003955	0.007686	0.008508	0.009403	0.00139	0.00501	0.004404	0.004296
23.6	0.001127	0.010549	0.008013	0.009158	0.00153	0.00516	0.004622	0.0044																		23.6	0.001127	0.010549	0.008013	0.009158	0.00153	0.00516	0.004622	0.0044
23.7	0.001566	0.009997	0.007224	0.008622	0.00185	0.00485	0.004586	0.004271																		23.7	0.001566	0.009997	0.007224	0.008622	0.00185	0.00485	0.004586	0.004271
23.7	0.000144	0.010421	0.007495	0.008875	0.00048	0.00527	0.004538	0.004326																		23.7	0.000144	0.010421	0.007495	0.008875	0.00048	0.00527	0.004538	0.004326
23.8	0.001047	0.010217	0.007379	0.008855	0.000166	0.00571	0.004428	0.004271																		23.8	0.001047	0.010217	0.007379	0.008855	0.000166	0.00571	0.004428	0.004271
23.8	0.00113	0.010306	0.009078	0.008438	0.000322	0.0055	0.005424	0.004239																		23.8	0.00113	0.010306	0.009078	0.008438	0.000322	0.0055	0.005424	0.004239
23.9	0.000584	0.010149	0.007049	0.007485	-0.000614	0.00566	0.00497	0.004149																		23.9	0.000584	0.010149	0.007049	0.007485	-0.000614	0.00566	0.00497	0.004149
23.9	-0.00091	0.010225	0.00691	0.007478	-0.000945	0.00423	0.005076	0.004243																		23.9	-0.00091	0.010225	0.00691	0.007478	-0.000945	0.00423	0.005076	0.004243
24	-5.3e-05	0.00986	0.003991	0.005615	-0.00179	0.00443	0.004989	0.004205																		24	-5.3e-05	0.00986	0.003991	0.005615	-0.00179	0.00443	0.004989	0.004205
24	-0.00197	0.009482	0.004356	0.005582	-0.000539	0.00447	0.005092	0.004134																		24	-0.00197	0.009482	0.004356	0.005582	-0.000539	0.00447	0.005092	0.004134
24.1	-0.00217	0.009421	0.004061	0.005671	-0.000843	0.00471	0.004988	0.004172																		24.1	-0.00217	0.009421	0.004061	0.005671	-0.000843	0.00471	0.004988	0.004172
24.1	-0.00186	0.009602	0.00396	0.005779	-0.00057	0.0045	0.004078	0.00354																		24.1	-0.00186	0.009602	0.00396	0.005779	-0.00057	0.0045	0.004078	0.00354
24.2	-0.00378	0.008625	0.003561	0.005713	0.000452	0.00471	0.003381	0.003321																		24.2	-0.00378	0.008625	0.003561	0.005713	0.000452	0.00471	0.003381	0.003321
24.2	-0.00357	0.008465	0.004137	0.006083	0.000944	0.0045	0.003284	0.003311																		24.2	-0.00357	0.008465	0.004137	0.006083	0.000944	0.0045	0.003284	0.003311
24.3	-0.00439	0.008354	0.004073	0.005735	0.0016	0.00428	0.003607	0.003394																		24.3	-0.00439	0.008354	0.004073	0.005735	0.0016	0.00428	0.003607	0.003394
24.3	-0.00353	0.008454	0.004212	0.005736	0.000886	0.00483	0.003301	0.00323																		24.3	-0.00353	0.008454	0.004212	0.005736	0.000886	0.00483	0.003301	0.00323
24.4	-0.00368	0.008447	0.00405	0.005639	0.000977	0.00431	0.004374	0.002969																		24.4	-0.00368	0.008447	0.00405	0.005639	0.000977	0.00431	0.004374	0.002969
24.4	-0.00327	0.008274	0.004418	0.005976	0.00101	0.00426	0.004348	0.002974																		24.4	-0.00327	0.008274	0.004418	0.005976	0.00101	0.00426	0.004348	0.002974
24.5	-0.00408	0.008244	0.004182	0.005649	0.00271	0.00461	0.004974	0.00252																		24.5	-0.00408	0.008244	0.004182	0.005649	0.00271	0.00461	0.004974	0.00252
24.5	-0.00381	0.007877	0.003924	0.00551	0.0033	0.00451	0.005091	0.002637																		24.5	-0.00381	0.007877	0.003924	0.00551	0.0033	0.00451	0.005091	0.002637
24.6	-0.00366	0.0087	0.004572	0.005897	0.00266	0.00439	0.004357	0.002521																		24.6	-0.00366	0.0087	0.004572	0.005897	0.00266	0.00439	0.004357	0.002521
24.6	0.001497	0.005572	0.003681	0.005561	0.00447	0.0041	0.004448	0.002588																		24.6	0.001497	0.005572	0.003681	0.005561	0.00447	0.0041	0.004448	0.002588
24.7	0.000261	0.005568	0.004567	0.005922	0.00439	0.00422	0.004327	0.002572																		24.7	0.000261	0.005568	0.004567	0.005922	0.00439	0.00422	0.004327	0.002572
24.7	0.001598	0.005009	0.003715	0.005479	0.00481	0.00378	0.004662	0.002539																		24.7	0.001598	0.005009	0.003715	0.005479	0.00481	0.00378	0.004662	0.002539
24.8	0.001099	0.00561	0.003673	0.005486	0.00525	0.004	0.004502	0.002668																		24.8	0.001099	0.00561	0.003673	0.005486	0.00525	0.004	0.004502	0.002668
24.8	0.000984	0.004881	0.005859	0.005639	0.00474	0.00363	0.004369	0.00266																		24.8	0.000984	0.004881	0.005859	0.005639	0.00474	0.00363	0.004369	0.00266
24.9	0.000157	0.005432	0.00414	0.004745	0.00511	0.00378	0.004113	0.002599																		24.9	0.000157	0.005432	0.00414	0.004745	0.00511	0.00378	0.004113	0.002599
24.9	0.000847	0.005309	0.004633	0.005023	0.000269	0.00342	0.004449	0.002598																		24.9	0.000847	0.005309	0.004633	0.005023	0.000269	0.00342	0.004449	0.002598
25	0.001147	0.005806	0.008309	0.006381	-0.000653	0.00346	0.004408	0.002651																		25	0.001147	0.005806	0.008309	0.006381	-0.000653	0.00346	0.004408	0.002651
25	-0.00188	0.006411	0.008073	0.006456	-0.000459	0.00333	0.004342	0.002488																		25	-0.00188	0.006411	0.008073	0.006456	-0.000459	0.00333	0.004342	0.002488
25.1	-0.00212	0.006378	0.008262	0.006738	0.00139	0.00333	0.004301	0.002584																		25.1	-0.00212	0.006378	0.008262	0.006738	0.00139	0.00333	0.004301	0.002584
25.1	-0.00139	0.006784	0.008512	0.006874	0.000265	0.00339	0.004437	0.00259																		25.1	-0.00139	0.006784	0.008512	0.006874	0.000265	0.00339	0.004437	0.00259
25.2	-0.00189	0.006709	0.008116	0.006453	0.000622	0.00358	0.001721	0.00335																		25.2	-0.00189	0.006709	0.008116	0.006453	0.000622	0.00358	0.001721	0.00335
25.2	-0.00371	0.00529	0.007887	0.006124	-0.000297	0.00364	0.001852	0.003554																		25.2	-0.00371	0.00529	0.007887	0.006124	-0.000297	0.00364	0.001852	0.003554
25.3	-0.00239	0.005452	0.0088	0.006627	0.000153	0.00363	0.001594	0.003489																		25.3	-0.00239	0.005452	0.0088	0.006627	0.000153	0.00363	0.001594	0.003489
25.3	-0.00368	0.00579	0.007764	0.005779	-0.000455	0.0036	0.001734	0.003334																		25.3	-0.00368	0.00579	0.007764	0.005779	-0.000455	0.0036	0.001734	0.003334
25.4	-0.00366	0.005063	0.009076	0.00686	-0.000183	0.00362	0.002096	0.003308																		25.4	-0.00366	0.005063	0.009076	0.00686	-0.000183	0.00362	0.002096	0.003308
25.4	-0.00409	0.005278	0.008962	0.006586	2.24e-05	0.00367	0.001972	0.003358																		25.4	-0.00409	0.005278	0.008962	0.006586	2.24e-05	0.00367	0.001972	0.003358
25.5	-0.00224	0.005634	0.008236	0.00629	-0.00037	0.00343	0.001948	0.003322																		25.5	-0.00224	0.005634	0.008236	0.00629	-0.00037	0.00343	0.001948	0.003322
25.5	-0.00203	0.005655	0.007739	0.005837	-0.000264	0.00341	0.001735	0.003453																		25.5	-0.00203	0.005655	0.007739	0.005837	-0.000264	0.00341	0.001735	0.003453
25.6	-0.00578	0.007	0.008693	0.006255	-0.00102	0.00337	0.001702	0.003273																		25.6	-0.00578	0.007	0.008693	0.006255	-0.00102	0.00337	0.001702	0.003273
25.6	-0.00545	0.007122	0.007538	0.006221	-0.00221	0.00365	0.001753	0.003314																		25.6	-0.00545	0.007122	0.007538	0.006221	-0.00221	0.00365	0.001753	0.003314
25.7	-0.00677	0.007145	0.008296	0.006689	-0.00211	0.00365	0.001657	0.003325																		25.7	-0.00677	0.007145	0.008296	0.006689	-0.00211	0.00365	0.001657	0.003325
25.7	-0.00594	0.007045	0.007946	0.006725	-0.00156	0.00334	0.001902	0.00341																		25.7	-0.00594	0.007045	0.007946	0.006725	-0.00156	0.00334	0.001902	0.00341
25.8	-0.00515	0.007135	0.007446	0.006183	-0.00178	0.00353	0.001633	0.003317																		25.8	-0.00515	0.007135	0.007446	0.006183	-0.00178	0.00353	0.001633	0.003317
25.8	-0.00621	0.007064	0.006604	0.006325	-0.00223	0.00359	0.001351	0.003447																		25.8	-0.00621	0.007064	0.006604	0.006325	-0.00223	0.00359	0.001351	0.003447
25.9	-0.00602	0.007062	0.0049	0.006529	-0.00218	0.00362	0.001329	0.003233																		25.9	-0.00602	0.007062	0.0049	0.006529	-0.00218	0.00362	0.001329	0.003233
25.9	7.22e-05	0.010536	0.005109	0.006741	-0.0019	0.00353	0.001368	0.003445																		25.9	7.22e-05	0.010536	0.005109	0.006741	-0.0019	0.00353	0.001368	0.003445
26	-7.4e-05	0.010623	-0.00553	0.002166	-0.000797	0.00302	0.001502	0.003336																		26	-7.4e-05	0.010623	-0.00553	0.002166	-0.000797	0.00302	0.001502	0.003336
26	-0.00183	0.011944	-0.00295	0.003412	-0.00135	0.00331	0.001471	0.003438																		26	-0.00183	0.011944	-0.00295	0.003412	-0.00135	0.00331	0.001471	0.003438
26.1	-0.00162	0.011848	-0.00312	0.003029	-0.000458	0.00327	0.001385	0.003457																		26.1	-0.00162	0.011848	-0.00312	0.003029	-0.000458	0.00327	0.001385	0.003457
26.1	-0.00154	0.011669	-0.00392	0.003249	-0.00167	0.00349	0.003467	0.005185																		26.1	-0.00154	0.011669	-0.00392	0.003249	-0.00167	0.00349	0.003467	0.005185
26.2	-0.00277	0.011655	-0.00281	0.002873	-0.00159	0.0035	0.002965	0.005397																		26.2	-0.00277	0.011655	-0.00281	0.002873	-0.00159	0.0035	0.002965	0.005397
26.2	0.000309	0.012631	-0.00284	0.003033	-0.00164	0.00343	0.002782	0.005455																		26.2	0.000309	0.012631	-0.00284	0.003033	-0.00164	0.00343	0.002782	0.005455
26.3	0.000222	0.012255	-0.00176	0.0029	-0.0021	0.00361	0.002708	0.005549																		26.3	0.000222	0.012255	-0.00176	0.0029	-0.0021	0.00361	0.002708	0.005549
26.3	0.00026	0.012724	-0.00217	0.003185	-0.00169	0.00367	0.0027	0.005416																		26.3	0.00026	0.012724	-0.00217	0.003185	-0.00169	0.00367	0.0027	0.005416
26.4	0.000333	0.012079	-0.00159	0.003001	-0.00185	0.00363	0.003173	0.005308																		26.4	0.000333	0.012079	-0.00159	0.003001	-0.00185	0.00363	0.003173	0.005308
26.4	0.000314	0.01219	-0.00204	0.003154	-0.00102	0.0034	0.002832	0.005432																		26.4	0.000314	0.01219	-0.00204	0.003154	-0.00102	0.0034	0.002832	0.005432
26.5	0.001037	0.012615	-0.00199	0.002795	-0.00104	0.0037	0.002731	0.005481																		26.5	0.001037	0.012615	-0.00199	0.002795	-0.00104	0.0037	0.002731	0.005481
26.5	7.46e-05	0.012605	-0.00163	0.003108	-0.00126	0.00373	0.002736	0.005575																		26.5	7.46e-05	0.012605	-0.00163	0.003108	-0.00126	0.00373	0.002736	0.005575
26.6	0.000935	0.012194	-0.00256	0.00338	-0.00128	0.00377	0.003581	0.005514																		26.6	0.000935	0.012194	-0.00256	0.00338	-0.00128	0.00377	0.003581	0.005514
26.6	-0.00018	0.012092	-0.00155	0.003052	-0.00105	0.00371	0.003833	0.005679																		26.6	-0.00018	0.012092	-0.00155	0.003052	-0.00105	0.00371	0.003833	0.005679
26.7	-0.00059	0.012113	-0.00234	0.00361	-0.00109	0.0037	0.003758	0.005529																		26.7	-0.00059	0.012113	-0.00234	0.00361	-0.00109	0.0037	0.003758	0.005529
26.7	-0.00026	0.012473	-0.00218	0.003387	0.000291	0.0034	0.003737	0.005574																		26.7	-0.00026	0.012473	-0.00218	0.003387	0.000291	0.0034	0.003737	0.005574
26.8	-0.00018	0.012473	-0.00181	0.003204	-0.000379	0.00367	0.004048	0.005746																		26.8	-0.00018	0.012473	-0.00181	0.003204	-0.000379	0.00367	0.004048	0.005746
26.8	-4.9e-05	0.01225	-0.00105	0.002915	-0.00074	0.00385	0.004223	0.005485																		26.8	-4.9e-05	0.01225	-0.00105	0.002915	-0.00074	0.00385	0.004223	0.005485
26.9	-0.00109	0.012242	-0.00022	0.003589	0.000518	0.00327	0.003906	0.005626																		26.9	-0.00109	0.012242	-0.00022	0.003589	0.000518	0.00327	0.003906	0.005626
26.9	-0.00058	0.012026	-0.00044	0.003522	7.13e-05	0.00351	0.003693	0.005623																		26.9	-0.00058	0.012026	-0.00044	0.003522	7.13e-05	0.00351	0.003693	0.005623
27	-0.00134	0.012071	0.004995	0.003879	-0.00387	0.00591	0.003698	0.00556																		27	-0.00134	0.012071	0.004995	0.003879	-0.00387	0.00591	0.003698	0.00556
27	-0.00136	0.012244	0.005271	0.003901	-0.00381	0.00568	0.003658	0.005521																		27	-0.00136	0.012244	0.005271	0.003901	-0.00381	0.00568	0.003658	0.005521
27.1	-0.00156	0.012726	0.005411	0.003947	-0.0036	0.00525	0.003757	0.005506																		27.1	-0.00156	0.012726	0.005411	0.003947	-0.0036	0.00525	0.003757	0.005506
27.1	-0.00094	0.012026	0.003776	0.004566	-0.00452	0.00545	0.003813	0.005581																		27.1	-0.00094	0.012026	0.003776	0.004566	-0.00452	0.00545	0.003813	0.005581
27.2	-0.00116	0.012461	0.004511	0.004606	-0.00559	0.00578	0.001673	0.006895																		27.2	-0.00116	0.012461	0.004511	0.004606	-0.00559	0.00578	0.001673	0.006895
27.2	-0.00482	0.011358	0.004516	0.004602	-0.00506	0.00561	0.00175	0.006841																		27.2	-0.00482	0.011358	0.004516	0.004602	-0.00506	0.00561	0.00175	0.006841
27.3	-0.00525	0.011493	0.005899	0.004802	-0.00448	0.00557	0.00177	0.006992																		27.3	-0.00525	0.011493	0.005899	0.004802	-0.00448	0.00557	0.00177	0.006992
27.3	-0.00598	0.011303	0.006007	0.004861	-0.00484	0.00551	0.002013	0.006885																		27.3	-0.00598	0.011303	0.006007	0.004861	-0.00484	0.00551	0.002013	0.006885
27.4	-0.00419	0.010988	0.006032	0.004894	-0.00448	0.00557	0.002132	0.006844																		27.4	-0.00419	0.010988	0.006032	0.004894	-0.00448	0.00557	0.002132	0.006844
27.4	-0.00503	0.011028	0.005887	0.004775	-0.00527	0.00565	0.002132	0.006942																		27.4	-0.00503	0.011028	0.005887	0.004775	-0.00527	0.00565	0.002132	0.006942
27.5	-0.00459	0.011652	0.007593	0.005784	-0.00505	0.00544	0.003312	0.00674																		27.5	-0.00459	0.011652	0.007593	0.005784	-0.00505	0.00544	0.003312	0.00674
27.5	-0.00477	0.011068	0.005768	0.004757	-0.00513	0.00566	0.003168	0.006757																		27.5	-0.00477	0.011068	0.005768	0.004757	-0.00513	0.00566	0.003168	0.006757
27.6	0.000488	0.010281	0.005958	0.004883	-0.00486	0.00555	0.005142	0.007215																		27.6	0.000488	0.010281	0.005958	0.004883	-0.00486	0.00555	0.005142	0.007215
27.6	0.000975	0.01071	0.004253	0.005174	-0.00545	0.00579	0.005433	0.007291																		27.6	0.000975	0.01071	0.004253	0.005174	-0.00545	0.00579	0.005433	0.007291
27.7	0.000282	0.010389	0.004237	0.005115	-0.00496	0.00543	0.005432	0.007133																		27.7	0.000282	0.010389	0.004237	0.005115	-0.00496	0.00543	0.005432	0.007133
27.7	0.000226	0.010255	0.004627	0.005321	-0.00538	0.00604	0.005126	0.007257																		27.7	0.000226	0.010255	0.004627	0.005321	-0.00538	0.00604	0.005126	0.007257
27.8	5.07e-05	0.010376	0.00512	0.005572	-0.00539	0.00629	0.005209	0.007395																		27.8	5.07e-05	0.010376	0.00512	0.005572	-0.00539	0.00629	0.005209	0.007395
27.8	-0.0007	0.010131	0.006481	0.005319	-0.00475	0.00604	0.005375	0.007252																		27.8	-0.0007	0.010131	0.006481	0.005319	-0.00475	0.00604	0.005375	0.007252
27.9	6.98e-05	0.010174	0.003941	0.005191	-0.00543	0.00607	0.005081	0.007411																		27.9	6.98e-05	0.010174	0.003941	0.005191	-0.00543	0.00607	0.005081	0.007411
27.9	0.00011	0.010375	0.004567	0.005489	-0.00866	0.00938	0.006476	0.007193																		27.9	0.00011	0.010375	0.004567	0.005489	-0.00866	0.00938	0.006476	0.007193
28	0.000532	0.011287	-0.00114	0.005436	-0.00839	0.00907	0.006312	0.007272																		28	0.000532	0.011287	-0.00114	0.005436	-0.00839	0.00907	0.006312	0.007272
28	0.002723	0.011042	0.001312	0.005745	-0.00859	0.00912	0.006308	0.007443																		28	0.002723	0.011042	0.001312	0.005745	-0.00859	0.00912	0.006308	0.007443
28.1	0.003284	0.011178	-0.00044	0.00668	-0.00819	0.00916	0.006302	0.007336																		28.1	0.003284	0.011178	-0.00044	0.00668	-0.00819	0.00916	0.006302	0.007336
28.1	0.003901	0.011846	0.001273	0.006675	-0.00603	0.00915	0.006602	0.007232																		28.1	0.003901	0.011846	0.001273	0.006675	-0.00603	0.00915	0.006602	0.007232
28.2	0.003794	0.011181	0.001108	0.006806	-0.00543	0.00963	0.008343	0.005921																		28.2	0.003794	0.011181	0.001108	0.006806	-0.00543	0.00963	0.008343	0.005921
28.2	0.006394	0.01217	0.001307	0.006799	-0.00585	0.00969	0.00828	0.005944																		28.2	0.006394	0.01217	0.001307	0.006799	-0.00585	0.00969	0.00828	0.005944
28.3	0.00721	0.012159	0.001748	0.006781	-0.00504	0.00942	0.008544	0.00592																		28.3	0.00721	0.012159	0.001748	0.006781	-0.00504	0.00942	0.008544	0.00592
28.3	0.006693	0.012028	0.001971	0.006817	-0.00481	0.0093	0.008162	0.006007																		28.3	0.006693	0.012028	0.001971	0.006817	-0.00481	0.0093	0.008162	0.006007
28.4	0.006715	0.012188	0.0018	0.006797	-0.00575	0.0096	0.008738	0.005942																		28.4	0.006715	0.012188	0.0018	0.006797	-0.00575	0.0096	0.008738	0.005942
28.4	0.007195	0.012346	0.001351	0.007054	-0.00553	0.00936	0.008864	0.006023																		28.4	0.007195	0.012346	0.001351	0.007054	-0.00553	0.00936	0.008864	0.006023
28.5	0.006278	0.011615	0.001526	0.00693	-0.00438	0.00946	0.008372	0.006048																		28.5	0.006278	0.011615	0.001526	0.00693	-0.00438	0.00946	0.008372	0.006048
28.5	0.007252	0.012329	0.002056	0.006818	-0.00482	0.00963	0.00839	0.00606																		28.5	0.007252	0.012329	0.002056	0.006818	-0.00482	0.00963	0.00839	0.00606
28.6	0.007444	0.012252	0.001588	0.006983	-0.00517	0.00982	0.007588	0.005684																		28.6	0.007444	0.012252	0.001588	0.006983	-0.00517	0.00982	0.007588	0.005684
28.6	0.00358	0.011838	0.001327	0.006879	-0.00494	0.00951	0.007407	0.005785																		28.6	0.00358	0.011838	0.001327	0.006879	-0.00494	0.00951	0.007407	0.005785
28.7	0.005172	0.01249	0.001748	0.006801	-0.000816	0.01	0.007534	0.005665																		28.7	0.005172	0.01249	0.001748	0.006801	-0.000816	0.01	0.007534	0.005665
28.7	0.004902	0.012011	0.001073	0.007177	0.000123	0.0096	0.007514	0.005763																		28.7	0.004902	0.012011	0.001073	0.007177	0.000123	0.0096	0.007514	0.005763
28.8	0.004175	0.012218	0.00134	0.006889	-0.000363	0.00985	0.007464	0.005831																		28.8	0.004175	0.012218	0.00134	0.006889	-0.000363	0.00985	0.007464	0.005831
28.8	0.003645	0.011663	0.000597	0.006591	-0.00023	0.00971	0.006888	0.005922																		28.8	0.003645	0.011663	0.000597	0.006591	-0.00023	0.00971	0.006888	0.005922
28.9	0.004845	0.012104	0.001378	0.00662	-0.000376	0.00985	0.006785	0.006071																		28.9	0.004845	0.012104	0.001378	0.00662	-0.000376	0.00985	0.006785	0.006071
28.9	0.007032	0.013628	0.001923	0.006526	0.00253	0.00746	0.006164	0.006002																		28.9	0.007032	0.013628	0.001923	0.006526	0.00253	0.00746	0.006164	0.006002
29	0.006943	0.013271	0.001217	0.006674	0.00212	0.00732	0.006299	0.005766																		29	0.006943	0.013271	0.001217	0.006674	0.00212	0.00732	0.006299	0.005766
29	0.008196	0.012526	0.001285	0.00678	0.00258	0.00767	0.006169	0.005925																		29	0.008196	0.012526	0.001285	0.00678	0.00258	0.00767	0.006169	0.005925
29.1	0.009417	0.01266	0.002854	0.00612	0.00223	0.00742	0.006228	0.005743																		29.1	0.009417	0.01266	0.002854	0.00612	0.00223	0.00742	0.006228	0.005743
29.1	0.008395	0.012566	0.001418	0.006334	0.00158	0.0076	0.007119	0.006644																		29.1	0.008395	0.012566	0.001418	0.006334	0.00158	0.0076	0.007119	0.006644
29.2	0.008264	0.012727	0.001664	0.006657	0.00247	0.00765	0.005428	0.007968																		29.2	0.008264	0.012727	0.001664	0.006657	0.00247	0.00765	0.005428	0.007968
29.2	0.00832	0.012284	0.002188	0.006409	0.00256	0.00766	0.005462	0.007985																		29.2	0.00832	0.012284	0.002188	0.006409	0.00256	0.00766	0.005462	0.007985
29.3	0.008039	0.0124	0.001986	0.006571	0.00346	0.00733	0.005268	0.007931																		29.3	0.008039	0.0124	0.001986	0.006571	0.00346	0.00733	0.005268	0.007931
29.3	0.008568	0.012769	0.001638	0.006713	0.00332	0.00745	0.004882	0.007964																		29.3	0.008568	0.012769	0.001638	0.006713	0.00332	0.00745	0.004882	0.007964
29.4	0.008862	0.012392	0.001868	0.006801	0.00316	0.0078	0.0044	0.007821																		29.4	0.008862	0.012392	0.001868	0.006801	0.00316	0.0078	0.0044	0.007821
29.4	0.00868	0.01277	0.002928	0.006333	0.00292	0.00716	0.004403	0.007694																		29.4	0.00868	0.01277	0.002928	0.006333	0.00292	0.00716	0.004403	0.007694
29.5	0.00838	0.012481	0.00165	0.006781	0.00178	0.00754	0.004136	0.007839																		29.5	0.00838	0.012481	0.00165	0.006781	0.00178	0.00754	0.004136	0.007839
29.5	0.008201	0.012498	0.002046	0.00675	0.00186	0.00719	0.004107	0.007841																		29.5	0.008201	0.012498	0.002046	0.00675	0.00186	0.00719	0.004107	0.007841
29.6	0.008906	0.012837	0.001771	0.006787	0.00176	0.00697	0.003687	0.007889																		29.6	0.008906	0.012837	0.001771	0.006787	0.00176	0.00697	0.003687	0.007889
29.6	0.00508	0.013879	0.001448	0.006856	0.00218	0.00747	0.004105	0.007736																		29.6	0.00508	0.013879	0.001448	0.006856	0.00218	0.00747	0.004105	0.007736
29.7	0.005575	0.013929	0.001198	0.006756	0.002	0.00724	0.004079	0.007756																		29.7	0.005575	0.013929	0.001198	0.006756	0.002	0.00724	0.004079	0.007756
29.7	0.004894	0.01353	0.00149	0.006651	0.00192	0.00695	0.003755	0.007776																		29.7	0.004894	0.01353	0.00149	0.006651	0.00192	0.00695	0.003755	0.007776
29.8	0.005382	0.014405	0.001976	0.006749	0.00157	0.00723	0.003815	0.007897																		29.8	0.005382	0.014405	0.001976	0.006749	0.00157	0.00723	0.003815	0.007897
29.8	0.005315	0.013764	0.001455	0.007019	0.00174	0.0067	0.003632	0.007752																		29.8	0.005315	0.013764	0.001455	0.007019	0.00174	0.0067	0.003632	0.007752
29.9	0.004674	0.013315	0.001464	0.006867	0.00162	0.00725	0.004348	0.007807																		29.9	0.004674	0.013315	0.001464	0.006867	0.00162	0.00725	0.004348	0.007807
29.9	0.005229	0.013524	0.001429	0.006904	0.00676	0.0033	0.004097	0.00782																		29.9	0.005229	0.013524	0.001429	0.006904	0.00676	0.0033	0.004097	0.00782
30	-2.1e-05	0.008772	0.001246	0.006404	0.00652	0.00343	0.004143	0.00784																		30	-2.1e-05	0.008772	0.001246	0.006404	0.00652	0.00343	0.004143	0.00784
30	0.001673	0.008858	-0.00054	0.006664	0.00618	0.00327	0.004339	0.007969																		30	0.001673	0.008858	-0.00054	0.006664	0.00618	0.00327	0.004339	0.007969
30.1	0.000286	0.008358	-0.00018	0.006638	0.00523	0.00301	0.004016	0.007782																		30.1	0.000286	0.008358	-0.00018	0.006638	0.00523	0.00301	0.004016	0.007782
30.1	0.001013	0.008659	0.00447	0.006881	0.00598	0.00308	0.003961	0.007535																		30.1	0.001013	0.008659	0.00447	0.006881	0.00598	0.00308	0.003961	0.007535
30.2	0.000458	0.007822	0.003523	0.006838	0.00562	0.00319	0.003994	0.006503																		30.2	0.000458	0.007822	0.003523	0.006838	0.00562	0.00319	0.003994	0.006503
30.2	-0.00081	0.007523	0.003243	0.006806	0.00666	0.00332	0.003715	0.006706																		30.2	-0.00081	0.007523	0.003243	0.006806	0.00666	0.00332	0.003715	0.006706
30.3	-0.00112	0.007477	0.003538	0.006734	0.00567	0.00341	0.003838	0.006772																		30.3	-0.00112	0.007477	0.003538	0.006734	0.00567	0.00341	0.003838	0.006772
30.3	-0.0003	0.007741	0.004328	0.006582	0.00581	0.00345	0.00358	0.006667																		30.3	-0.0003	0.007741	0.004328	0.006582	0.00581	0.00345	0.00358	0.006667
30.4	6.06e-05	0.007968	0.003831	0.006756	0.00586	0.00336	0.003916	0.006845																		30.4	6.06e-05	0.007968	0.003831	0.006756	0.00586	0.00336	0.003916	0.006845
30.4	-0.00058	0.007614	0.004069	0.006771	0.00552	0.00319	0.004081	0.006654																		30.4	-0.00058	0.007614	0.004069	0.006771	0.00552	0.00319	0.004081	0.006654
30.5	-0.00017	0.007785	0.003473	0.006605	0.00572	0.00347	0.004627	0.006586																		30.5	-0.00017	0.007785	0.003473	0.006605	0.00572	0.00347	0.004627	0.006586
30.5	-0.00017	0.007658	0.004171	0.006606	0.00527	0.00292	0.004749	0.006378																		30.5	-0.00017	0.007658	0.004171	0.006606	0.00527	0.00292	0.004749	0.006378
30.6	-0.00058	0.007551	0.004274	0.006614	0.00403	0.00306	0.004276	0.006378																		30.6	-0.00058	0.007551	0.004274	0.006614	0.00403	0.00306	0.004276	0.006378
30.6	0.000109	0.006652	0.005194	0.006289	0.00567	0.00348	0.004302	0.006415																		30.6	0.000109	0.006652	0.005194	0.006289	0.00567	0.00348	0.004302	0.006415
30.7	0.000484	0.006271	0.004945	0.006377	0.0113	0.00823	0.004293	0.006455																		30.7	0.000484	0.006271	0.004945	0.006377	0.0113	0.00823	0.004293	0.006455
30.7	0.001261	0.006808	0.005192	0.006416	0.0117	0.00812	0.004149	0.006402																		30.7	0.001261	0.006808	0.005192	0.006416	0.0117	0.00812	0.004149	0.006402
30.8	0.001562	0.006284	0.004909	0.006458	0.0115	0.00785	0.004159	0.006468																		30.8	0.001562	0.006284	0.004909	0.006458	0.0115	0.00785	0.004159	0.006468
30.8	0.001734	0.0067	0.005264	0.00615	0.0112	0.00766	0.003486	0.00662																		30.8	0.001734	0.0067	0.005264	0.00615	0.0112	0.00766	0.003486	0.00662
30.9	0.000165	0.006881	0.003741	0.006527	0.0118	0.00807	0.003731	0.006663																		30.9	0.000165	0.006881	0.003741	0.006527	0.0118	0.00807	0.003731	0.006663
30.9	0.000223	0.007334	0.00327	0.00644	0.00985	0.00806	0.003774	0.006596																		30.9	0.000223	0.007334	0.00327	0.00644	0.00985	0.00806	0.003774	0.006596
31	-0.00475	0.00527	0.007412	0.005296	0.0105	0.00879	0.003805	0.006552																		31	-0.00475	0.00527	0.007412	0.005296	0.0105	0.00879	0.003805	0.006552
31	-0.00395	0.004596	0.006791	0.005252	0.0105	0.00821	0.003888	0.006685																		31	-0.00395	0.004596	0.006791	0.005252	0.0105	0.00821	0.003888	0.006685
31.1	-0.00343	0.004861	0.006763	0.005235	0.0101	0.00829	0.003607	0.00671																		31.1	-0.00343	0.004861	0.006763	0.005235	0.0101	0.00829	0.003607	0.00671
31.1	-0.00472	0.004904	0.009545	0.005049	0.0105	0.00873	0.002127	0.00585																		31.1	-0.00472	0.004904	0.009545	0.005049	0.0105	0.00873	0.002127	0.00585
31.2	-0.00475	0.004418	0.009673	0.005017	0.0116	0.00878	0.004464	0.003845																		31.2	-0.00475	0.004418	0.009673	0.005017	0.0116	0.00878	0.004464	0.003845
31.2	-0.00578	0.003773	0.009307	0.004842	0.0111	0.00835	0.004807	0.004001																		31.2	-0.00578	0.003773	0.009307	0.004842	0.0111	0.00835	0.004807	0.004001
31.3	-0.00631	0.003598	0.009004	0.004825	0.011	0.00835	0.004843	0.00399																		31.3	-0.00631	0.003598	0.009004	0.004825	0.011	0.00835	0.004843	0.00399
31.3	-0.00597	0.004083	0.008905	0.004863	0.0113	0.00829	0.004494	0.00405																		31.3	-0.00597	0.004083	0.008905	0.004863	0.0113	0.00829	0.004494	0.00405
31.4	-0.0052	0.003609	0.00862	0.004721	0.0111	0.00808	0.003811	0.00401																		31.4	-0.0052	0.003609	0.00862	0.004721	0.0111	0.00808	0.003811	0.00401
31.4	-0.00602	0.003935	0.009336	0.005137	0.0121	0.00861	0.004403	0.003922																		31.4	-0.00602	0.003935	0.009336	0.005137	0.0121	0.00861	0.004403	0.003922
31.5	-0.00634	0.003948	0.009467	0.005116	0.0125	0.00876	0.00421	0.00398																		31.5	-0.00634	0.003948	0.009467	0.005116	0.0125	0.00876	0.00421	0.00398
31.5	-0.00673	0.003737	0.008395	0.00468	0.0124	0.00857	0.004124	0.004081																		31.5	-0.00673	0.003737	0.008395	0.00468	0.0124	0.00857	0.004124	0.004081
31.6	-0.00563	0.003445	0.008999	0.004957	0.012	0.00867	0.000497	0.004658																		31.6	-0.00563	0.003445	0.008999	0.004957	0.012	0.00867	0.000497	0.004658
31.6	-0.00433	0.002382	0.008528	0.005163	0.0115	0.00833	0.00065	0.004547																		31.6	-0.00433	0.002382	0.008528	0.005163	0.0115	0.00833	0.00065	0.004547
31.7	-0.00452	0.00295	0.008804	0.005077	0.00622	0.00421	0.000682	0.00459																		31.7	-0.00452	0.00295	0.008804	0.005077	0.00622	0.00421	0.000682	0.00459
31.7	-0.00343	0.002717	0.007855	0.004799	0.00569	0.00449	0.000729	0.004593																		31.7	-0.00343	0.002717	0.007855	0.004799	0.00569	0.00449	0.000729	0.004593
31.8	-0.00401	0.002837	0.008805	0.00508	0.00629	0.00425	0.000876	0.004522																		31.8	-0.00401	0.002837	0.008805	0.00508	0.00629	0.00425	0.000876	0.004522
31.8	-0.00241	0.002507	0.008283	0.004983	0.00679	0.00423	0.000872	0.004384																		31.8	-0.00241	0.002507	0.008283	0.004983	0.00679	0.00423	0.000872	0.004384
31.9	-0.0038	0.00244	0.009089	0.004648	0.00691	0.00447	0.001564	0.004617																		31.9	-0.0038	0.00244	0.009089	0.004648	0.00691	0.00447	0.001564	0.004617
31.9	-0.00284	0.003158	0.010019	0.005046	0.00936	0.00329	0.001167	0.004595																		31.9	-0.00284	0.003158	0.010019	0.005046	0.00936	0.00329	0.001167	0.004595
32	-0.00237	0.003407	0.007942	0.005558	0.00942	0.00352	0.001539	0.004663																		32	-0.00237	0.003407	0.007942	0.005558	0.00942	0.00352	0.001539	0.004663
32	-0.00441	0.00358	0.006347	0.006158	0.00879	0.0031	0.001686	0.004566																		32	-0.00441	0.00358	0.006347	0.006158	0.00879	0.0031	0.001686	0.004566
32.1	-0.00439	0.003545	0.007847	0.0067	0.00836	0.00294	0.001325	0.00464																		32.1	-0.00439	0.003545	0.007847	0.0067	0.00836	0.00294	0.001325	0.00464
32.1	-0.00434	0.003659	0.008427	0.006928	0.00891	0.00297	0.001438	0.004594																		32.1	-0.00434	0.003659	0.008427	0.006928	0.00891	0.00297	0.001438	0.004594
32.2	-0.00473	0.003593	0.007855	0.006733	0.00876	0.00293	0.001501	0.003571																		32.2	-0.00473	0.003593	0.007855	0.006733	0.00876	0.00293	0.001501	0.003571
32.2	-0.00676	0.003307	0.007878	0.006599	0.00888	0.00313	0.001724	0.003573																		32.2	-0.00676	0.003307	0.007878	0.006599	0.00888	0.00313	0.001724	0.003573
32.3	-0.00615	0.003533	0.007661	0.00667	0.0089	0.00311	0.001422	0.003596																		32.3	-0.00615	0.003533	0.007661	0.00667	0.0089	0.00311	0.001422	0.003596
32.3	-0.00538	0.003357	0.007338	0.006516	0.00956	0.00306	0.00159	0.003553																		32.3	-0.00538	0.003357	0.007338	0.006516	0.00956	0.00306	0.00159	0.003553
32.4	-0.00553	0.003201	0.007919	0.006833	0.0086	0.00285	0.000513	0.003788																		32.4	-0.00553	0.003201	0.007919	0.006833	0.0086	0.00285	0.000513	0.003788
32.4	-0.00584	0.003284	0.007195	0.006521	0.00924	0.00305	0.000514	0.003828																		32.4	-0.00584	0.003284	0.007195	0.006521	0.00924	0.00305	0.000514	0.003828
32.5	-0.00641	0.00318	0.007975	0.006786	0.00912	0.00292	0.000363	0.003768																		32.5	-0.00641	0.00318	0.007975	0.006786	0.00912	0.00292	0.000363	0.003768
32.5	-0.00674	0.003203	0.007509	0.006617	0.00921	0.00311	0.000171	0.003669																		32.5	-0.00674	0.003203	0.007509	0.006617	0.00921	0.00311	0.000171	0.003669
32.6	-0.00778	0.003558	0.00701	0.006544	0.00979	0.00333	0.000426	0.003762																		32.6	-0.00778	0.003558	0.00701	0.006544	0.00979	0.00333	0.000426	0.003762
32.6	-0.00853	0.00371	0.009499	0.006503	0.00966	0.00335	0.000147	0.003719																		32.6	-0.00853	0.00371	0.009499	0.006503	0.00966	0.00335	0.000147	0.003719
32.7	-0.00796	0.003614	0.009243	0.006312	0.00508	0.00354	0.000393	0.003797																		32.7	-0.00796	0.003614	0.009243	0.006312	0.00508	0.00354	0.000393	0.003797
32.7	-0.00773	0.004077	0.009141	0.006269	0.0049	0.00361	0.000227	0.003797																		32.7	-0.00773	0.004077	0.009141	0.006269	0.0049	0.00361	0.000227	0.003797
32.8	-0.00805	0.003658	0.009275	0.006326	0.00504	0.00354	0.000121	0.003806																		32.8	-0.00805	0.003658	0.009275	0.006326	0.00504	0.00354	0.000121	0.003806
32.8	-0.00745	0.003815	0.008404	0.006259	0.00532	0.0034	0.000779	0.003654																		32.8	-0.00745	0.003815	0.008404	0.006259	0.00532	0.0034	0.000779	0.003654
32.9	-0.00689	0.003146	0.008395	0.006405	0.0051	0.00353	-0.00074	0.003256																		32.9	-0.00689	0.003146	0.008395	0.006405	0.0051	0.00353	-0.00074	0.003256
32.9	-0.00683	0.003546	0.009379	0.0064	0.00496	0.00359	-0.00085	0.003221																		32.9	-0.00683	0.003546	0.009379	0.0064	0.00496	0.00359	-0.00085	0.003221
33	-0.00781	0.003267	0.006843	0.007953	0.00502	0.00353	-0.00082	0.003275																		33	-0.00781	0.003267	0.006843	0.007953	0.00502	0.00353	-0.00082	0.003275
33	-0.00362	0.004269	0.007096	0.00816	0.00549	0.00318	-0.00082	0.003212																		33	-0.00362	0.004269	0.007096	0.00816	0.00549	0.00318	-0.00082	0.003212
33.1	-0.00371	0.004242	0.006636	0.008038	0.00398	0.00357	-0.00104	0.003113																		33.1	-0.00371	0.004242	0.006636	0.008038	0.00398	0.00357	-0.00104	0.003113
33.1	-0.00346	0.004139	0.007443	0.008373	0.00289	0.00301	-0.00093	0.003235																		33.1	-0.00346	0.004139	0.007443	0.008373	0.00289	0.00301	-0.00093	0.003235
33.2	-0.00274	0.003985	0.005753	0.008312	0.00199	0.00299	-0.00302	0.002689																		33.2	-0.00274	0.003985	0.005753	0.008312	0.00199	0.00299	-0.00302	0.002689
33.2	-0.00662	0.005618	0.005656	0.007901	0.00154	0.00296	-0.00296	0.002717																		33.2	-0.00662	0.005618	0.005656	0.007901	0.00154	0.00296	-0.00296	0.002717
33.3	-0.00631	0.00532	0.005061	0.007767	0.00186	0.00318	-0.00292	0.002704																		33.3	-0.00631	0.00532	0.005061	0.007767	0.00186	0.00318	-0.00292	0.002704
33.3	-0.00682	0.005724	0.005734	0.007962	0.00181	0.00293	-0.00358	0.002362																		33.3	-0.00682	0.005724	0.005734	0.007962	0.00181	0.00293	-0.00358	0.002362
33.4	-0.00723	0.005674	0.005863	0.007953	0.00247	0.00289	-0.00425	0.00254																		33.4	-0.00723	0.005674	0.005863	0.007953	0.00247	0.00289	-0.00425	0.00254
33.4	-0.00635	0.005514	0.005395	0.007854	0.00222	0.00283	-0.00388	0.002532																		33.4	-0.00635	0.005514	0.005395	0.007854	0.00222	0.00283	-0.00388	0.002532
33.5	-0.0074	0.005927	0.006151	0.008164	0.002	0.00318	-0.00349	0.002882																		33.5	-0.0074	0.005927	0.006151	0.008164	0.002	0.00318	-0.00349	0.002882
33.5	-0.00708	0.005628	0.005442	0.00784	0.00181	0.00336	-0.00346	0.002882																		33.5	-0.00708	0.005628	0.005442	0.00784	0.00181	0.00336	-0.00346	0.002882
33.6	-0.00723	0.005878	0.005797	0.008034	0.00147	0.00311	-0.00185	0.002187																		33.6	-0.00723	0.005878	0.005797	0.008034	0.00147	0.00311	-0.00185	0.002187
33.6	-0.00796	0.006182	0.005257	0.00798	0.00242	0.00289	-0.00184	0.00205																		33.6	-0.00796	0.006182	0.005257	0.00798	0.00242	0.00289	-0.00184	0.00205
33.7	-0.00683	0.005735	0.005804	0.008075	0.00146	0.0031	-0.00172	0.002036																		33.7	-0.00683	0.005735	0.005804	0.008075	0.00146	0.0031	-0.00172	0.002036
33.7	-0.00645	0.005508	0.005212	0.008058	0.00141	0.00337	-0.00194	0.002093																		33.7	-0.00645	0.005508	0.005212	0.008058	0.00141	0.00337	-0.00194	0.002093
33.8	-0.00733	0.005933	0.005629	0.007875	0.00174	0.00324	-0.00194	0.00211																		33.8	-0.00733	0.005933	0.005629	0.007875	0.00174	0.00324	-0.00194	0.00211
33.8	-0.0054	0.005526	0.005272	0.007776	0.00158	0.00326	-0.00171	0.002065																		33.8	-0.0054	0.005526	0.005272	0.007776	0.00158	0.00326	-0.00171	0.002065
33.9	-0.00651	0.005916	0.0039	0.0077	0.00139	0.00337	-0.00142	0.002042																		33.9	-0.00651	0.005916	0.0039	0.0077	0.00139	0.00337	-0.00142	0.002042
33.9	-0.00712	0.00601	0.003689	0.007679	-0.000791	0.00371	-0.00107	0.002224																		33.9	-0.00712	0.00601	0.003689	0.007679	-0.000791	0.00371	-0.00107	0.002224
34	-0.00825	0.005786	0.009284	0.010131	-0.00108	0.00388	-0.00077	0.002177																		34	-0.00825	0.005786	0.009284	0.010131	-0.00108	0.00388	-0.00077	0.002177
34	-0.00955	0.005851	0.009664	0.009792	-0.000911	0.00373	-0.00096	0.002186																		34	-0.00955	0.005851	0.009664	0.009792	-0.000911	0.00373	-0.00096	0.002186
34.1	-0.00856	0.005518	0.009553	0.009928	-0.000765	0.00383	-0.0009	0.002172																		34.1	-0.00856	0.005518	0.009553	0.009928	-0.000765	0.00383	-0.0009	0.002172
34.1	-0.00853	0.005436	0.008814	0.009981	-0.00201	0.00344	-0.00078	0.002197																		34.1	-0.00853	0.005436	0.008814	0.009981	-0.00201	0.00344	-0.00078	0.002197
34.2	-0.00942	0.005775	0.009026	0.009896	-0.00228	0.00324	0.003238	0.003481																		34.2	-0.00942	0.005775	0.009026	0.009896	-0.00228	0.00324	0.003238	0.003481
34.2	-0.01073	0.006999	0.009437	0.010076	-0.00216	0.00323	0.003116	0.003518																		34.2	-0.01073	0.006999	0.009437	0.010076	-0.00216	0.00323	0.003116	0.003518
34.3	-0.01088	0.006932	0.008839	0.010123	-0.00235	0.00336	0.002877	0.003308																		34.3	-0.01088	0.006932	0.008839	0.010123	-0.00235	0.00336	0.002877	0.003308
34.3	-0.01098	0.007031	0.009315	0.01067	-0.00277	0.00313	0.002621	0.003464																		34.3	-0.01098	0.007031	0.009315	0.01067	-0.00277	0.00313	0.002621	0.003464
34.4	-0.01083	0.00697	0.008326	0.009937	-0.00306	0.00322	0.003367	0.003192																		34.4	-0.01083	0.00697	0.008326	0.009937	-0.00306	0.00322	0.003367	0.003192
34.4	-0.01082	0.007466	0.008958	0.010169	-0.00231	0.00287	0.003106	0.003082																		34.4	-0.01082	0.007466	0.008958	0.010169	-0.00231	0.00287	0.003106	0.003082
34.5	-0.01051	0.007283	0.00826	0.009675	-0.00368	0.00339	0.003055	0.003023																		34.5	-0.01051	0.007283	0.00826	0.009675	-0.00368	0.00339	0.003055	0.003023
34.5	-0.01048	0.007326	0.00848	0.009886	-0.00318	0.0032	0.002783	0.003088																		34.5	-0.01048	0.007326	0.00848	0.009886	-0.00318	0.0032	0.002783	0.003088
34.6	-0.01064	0.007518	0.008354	0.009665	-0.00318	0.00304	0.003332	0.002833																		34.6	-0.01064	0.007518	0.008354	0.009665	-0.00318	0.00304	0.003332	0.002833
34.6	-0.00469	0.008206	0.008945	0.010094	-0.00313	0.00304	0.003426	0.002932																		34.6	-0.00469	0.008206	0.008945	0.010094	-0.00313	0.00304	0.003426	0.002932
34.7	-0.00528	0.007661	0.008914	0.009839	0.000567	0.00354	0.003457	0.002985																		34.7	-0.00528	0.007661	0.008914	0.009839	0.000567	0.00354	0.003457	0.002985
34.7	-0.00514	0.007761	0.008795	0.009835	0.00198	0.00449	0.003412	0.002917																		34.7	-0.00514	0.007761	0.008795	0.009835	0.00198	0.00449	0.003412	0.002917
34.8	-0.00561	0.008389	0.008834	0.009871	0.00109	0.00412	0.003421	0.002914																		34.8	-0.00561	0.008389	0.008834	0.009871	0.00109	0.00412	0.003421	0.002914
34.8	-0.00453	0.007194	0.00766	0.009777	0.00112	0.00361	0.003382	0.002874																		34.8	-0.00453	0.007194	0.00766	0.009777	0.00112	0.00361	0.003382	0.002874
34.9	-0.00509	0.007449	0.008219	0.010227	0.00139	0.00396	0.002597	0.003237																		34.9	-0.00509	0.007449	0.008219	0.010227	0.00139	0.00396	0.002597	0.003237
34.9	0.003512	0.008472	0.008546	0.010182	0.0013	0.00428	0.002325	0.003005																		34.9	0.003512	0.008472	0.008546	0.010182	0.0013	0.00428	0.002325	0.003005
35	0.001906	0.008531	-0.00102	0.006862	0.00145	0.0042	0.002372	0.003113																		35	0.001906	0.008531	-0.00102	0.006862	0.00145	0.0042	0.002372	0.003113
35	0.004166	0.008444	-0.00068	0.006854	0.00121	0.00406	0.00253	0.003145																		35	0.004166	0.008444	-0.00068	0.006854	0.00121	0.00406	0.00253	0.003145
35.1	0.004486	0.008817	-0.00051	0.006706	0.00207	0.00386	0.00232	0.003105																		35.1	0.004486	0.008817	-0.00051	0.006706	0.00207	0.00386	0.00232	0.003105
35.1	0.004809	0.008945	-0.0033	0.005456	0.00268	0.00422	0.001782	0.002709																		35.1	0.004809	0.008945	-0.0033	0.005456	0.00268	0.00422	0.001782	0.002709
35.2	0.003575	0.008838	-0.00304	0.005141	0.00275	0.00429	0.004979	0.005156																		35.2	0.003575	0.008838	-0.00304	0.005141	0.00275	0.00429	0.004979	0.005156
35.2	0.002454	0.010092	-0.00369	0.005316	0.00254	0.00418	0.005187	0.005178																		35.2	0.002454	0.010092	-0.00369	0.005316	0.00254	0.00418	0.005187	0.005178
35.3	0.003188	0.010351	-0.00404	0.005096	0.00313	0.00413	0.005133	0.00528																		35.3	0.003188	0.010351	-0.00404	0.005096	0.00313	0.00413	0.005133	0.00528
35.3	0.002673	0.010112	-0.00401	0.005137	0.00268	0.00402	0.004828	0.005092																		35.3	0.002673	0.010112	-0.00401	0.005137	0.00268	0.00402	0.004828	0.005092
35.4	0.002903	0.010553	-0.00344	0.004985	0.00169	0.00352	0.004745	0.005279																		35.4	0.002903	0.010553	-0.00344	0.004985	0.00169	0.00352	0.004745	0.005279
35.4	0.003055	0.010087	-0.00358	0.004975	0.0025	0.00409	0.004799	0.005319																		35.4	0.003055	0.010087	-0.00358	0.004975	0.0025	0.00409	0.004799	0.005319
35.5	0.000924	0.010208	-0.0039	0.005235	0.00324	0.00401	0.005234	0.005443																		35.5	0.000924	0.010208	-0.0039	0.005235	0.00324	0.00401	0.005234	0.005443
35.5	0.001859	0.009879	-0.00473	0.005607	0.00323	0.00436	0.005073	0.005369																		35.5	0.001859	0.009879	-0.00473	0.005607	0.00323	0.00436	0.005073	0.005369
35.6	0.000926	0.010529	-0.00406	0.005206	0.00282	0.00402	0.003617	0.005779																		35.6	0.000926	0.010529	-0.00406	0.005206	0.00282	0.00402	0.003617	0.005779
35.6	-0.00194	0.010077	-0.00544	0.005191	0.00329	0.00404	0.003364	0.005766																		35.6	-0.00194	0.010077	-0.00544	0.005191	0.00329	0.00404	0.003364	0.005766
35.7	-0.00099	0.009588	-0.00512	0.005162	-0.001	0.00381	0.003591	0.005806																		35.7	-0.00099	0.009588	-0.00512	0.005162	-0.001	0.00381	0.003591	0.005806
35.7	-0.00232	0.010184	-0.00537	0.00518	-0.00244	0.0042	0.003539	0.005741																		35.7	-0.00232	0.010184	-0.00537	0.00518	-0.00244	0.0042	0.003539	0.005741
35.8	-0.00214	0.009384	-0.00553	0.005236	-0.00271	0.00386	0.003591	0.005864																		35.8	-0.00214	0.009384	-0.00553	0.005236	-0.00271	0.00386	0.003591	0.005864
35.8	-0.00203	0.010049	-0.00385	0.004996	-0.00221	0.0037	0.004476	0.00572																		35.8	-0.00203	0.010049	-0.00385	0.004996	-0.00221	0.0037	0.004476	0.00572
35.9	-0.00247	0.009899	-0.00446	0.004857	-0.00287	0.00394	0.005708	0.005619																		35.9	-0.00247	0.009899	-0.00446	0.004857	-0.00287	0.00394	0.005708	0.005619
35.9	0.000667	0.011775	-0.0043	0.004934	-0.00134	0.0033	0.005451	0.005698																		35.9	0.000667	0.011775	-0.0043	0.004934	-0.00134	0.0033	0.005451	0.005698
36	0.000402	0.01194	-0.00712	0.006204	-0.00136	0.00337	0.005495	0.005533																		36	0.000402	0.01194	-0.00712	0.006204	-0.00136	0.00337	0.005495	0.005533
36	0.001851	0.012083	-0.00492	0.005288	-0.000909	0.00326	0.005698	0.005672																		36	0.001851	0.012083	-0.00492	0.005288	-0.000909	0.00326	0.005698	0.005672
36.1	0.001034	0.011883	-0.00553	0.005173	-0.00116	0.00331	0.005761	0.005698																		36.1	0.001034	0.011883	-0.00553	0.005173	-0.00116	0.00331	0.005761	0.005698
36.1	0.0012	0.012133	-0.0061	0.005333	-0.000914	0.00322	0.00568	0.005621																		36.1	0.0012	0.012133	-0.0061	0.005333	-0.000914	0.00322	0.00568	0.005621
36.2	0.000765	0.011564	-0.00647	0.005111	-0.00038	0.00335	0.008094	0.006739																		36.2	0.000765	0.011564	-0.00647	0.005111	-0.00038	0.00335	0.008094	0.006739
36.2	0.006626	0.008475	-0.00628	0.004782	-0.000202	0.00334	0.008276	0.006758																		36.2	0.006626	0.008475	-0.00628	0.004782	-0.000202	0.00334	0.008276	0.006758
36.3	0.006003	0.009311	-0.00785	0.004828	-0.000759	0.0036	0.008231	0.006603																		36.3	0.006003	0.009311	-0.00785	0.004828	-0.000759	0.0036	0.008231	0.006603
36.3	0.005867	0.008976	-0.0074	0.004559	-4.26e-05	0.00337	0.007668	0.006658																		36.3	0.005867	0.008976	-0.0074	0.004559	-4.26e-05	0.00337	0.007668	0.006658
36.4	0.005522	0.008715	-0.00719	0.004317	-0.00046	0.00363	0.008176	0.006716																		36.4	0.005522	0.008715	-0.00719	0.004317	-0.00046	0.00363	0.008176	0.006716
36.4	0.005848	0.00872	-0.00709	0.004321	-5.82e-05	0.00333	0.008146	0.006666																		36.4	0.005848	0.00872	-0.00709	0.004321	-5.82e-05	0.00333	0.008146	0.006666
36.5	0.006453	0.009159	-0.00786	0.005054	-0.000932	0.00307	0.007824	0.006682																		36.5	0.006453	0.009159	-0.00786	0.005054	-0.000932	0.00307	0.007824	0.006682
36.5	0.00597	0.00891	-0.00746	0.004815	-0.000924	0.00317	0.007721	0.006637																		36.5	0.00597	0.00891	-0.00746	0.004815	-0.000924	0.00317	0.007721	0.006637
36.6	0.005352	0.008794	-0.00788	0.004838	-0.00166	0.00339	0.009872	0.006128																		36.6	0.005352	0.008794	-0.00788	0.004838	-0.00166	0.00339	0.009872	0.006128
36.6	0.005912	0.00896	-0.00731	0.00508	-0.00115	0.00314	0.00973	0.006095																		36.6	0.005912	0.00896	-0.00731	0.00508	-0.00115	0.00314	0.00973	0.006095
36.7	0.005382	0.009113	-0.00657	0.00443	0.00237	0.00377	0.00958	0.006062																		36.7	0.005382	0.009113	-0.00657	0.00443	0.00237	0.00377	0.00958	0.006062
36.7	0.005978	0.009337	-0.00737	0.005103	0.00182	0.00337	0.009872	0.006136																		36.7	0.005978	0.009337	-0.00737	0.005103	0.00182	0.00337	0.009872	0.006136
36.8	0.005912	0.008966	-0.00742	0.004858	0.00202	0.00351	0.010009	0.006235																		36.8	0.005912	0.008966	-0.00742	0.004858	0.00202	0.00351	0.010009	0.006235
36.8	0.005477	0.009143	-0.00742	0.004551	0.00188	0.00333	0.008757	0.00624																		36.8	0.005477	0.009143	-0.00742	0.004551	0.00188	0.00333	0.008757	0.00624
36.9	0.006818	0.00901	-0.0072	0.004949	0.00123	0.00304	0.009077	0.006167																		36.9	0.006818	0.00901	-0.0072	0.004949	0.00123	0.00304	0.009077	0.006167
36.9	0.006361	0.009136	-0.00709	0.005044	-0.0022	0.00563	0.009129	0.006212																		36.9	0.006361	0.009136	-0.00709	0.005044	-0.0022	0.00563	0.009129	0.006212
37	0.006341	0.008492	-0.00922	0.005705	-0.00195	0.00575	0.008931	0.00614																		37	0.006341	0.008492	-0.00922	0.005705	-0.00195	0.00575	0.008931	0.00614
37	0.005958	0.008746	-0.0099	0.006248	-0.00188	0.00599	0.00912	0.006277																		37	0.005958	0.008746	-0.0099	0.006248	-0.00188	0.00599	0.00912	0.006277
37.1	0.006613	0.008646	-0.01112	0.005564	-0.00175	0.00561	0.00912	0.00617																		37.1	0.006613	0.008646	-0.01112	0.005564	-0.00175	0.00561	0.00912	0.00617
37.1	0.006695	0.008862	-0.01038	0.005254	-0.00205	0.00573	0.00875	0.005873																		37.1	0.006695	0.008862	-0.01038	0.005254	-0.00205	0.00573	0.00875	0.005873
37.2	0.005749	0.008409	-0.00999	0.005591	-0.00268	0.00541	0.008709	0.005963																		37.2	0.005749	0.008409	-0.00999	0.005591	-0.00268	0.00541	0.008709	0.005963
37.2	0.012525	0.008175	-0.01049	0.005682	-0.00266	0.00566	0.008482	0.005751																		37.2	0.012525	0.008175	-0.01049	0.005682	-0.00266	0.00566	0.008482	0.005751
37.3	0.013656	0.008539	-0.01066	0.005606	-0.00249	0.00592	0.00846	0.005766																		37.3	0.013656	0.008539	-0.01066	0.005606	-0.00249	0.00592	0.00846	0.005766
37.3	0.013341	0.008637	-0.01019	0.0051	-0.00277	0.00564	0.008542	0.005882																		37.3	0.013341	0.008637	-0.01019	0.0051	-0.00277	0.00564	0.008542	0.005882
37.4	0.012994	0.008397	-0.01047	0.005219	-0.00223	0.00566	0.00809	0.005932																		37.4	0.012994	0.008397	-0.01047	0.005219	-0.00223	0.00566	0.00809	0.005932
37.4	0.013882	0.008769	-0.01082	0.005417	-0.00259	0.00529	0.008374	0.006058																		37.4	0.013882	0.008769	-0.01082	0.005417	-0.00259	0.00529	0.008374	0.006058
37.5	0.013569	0.008227	-0.01079	0.005493	-0.00304	0.00569	0.007617	0.006113																		37.5	0.013569	0.008227	-0.01079	0.005493	-0.00304	0.00569	0.007617	0.006113
37.5	0.01361	0.008778	-0.01042	0.005239	-0.00326	0.00557	0.007767	0.006092																		37.5	0.01361	0.008778	-0.01042	0.005239	-0.00326	0.00557	0.007767	0.006092
37.6	0.012941	0.008492	-0.01067	0.005341	-0.00271	0.00543	0.006771	0.006113																		37.6	0.012941	0.008492	-0.01067	0.005341	-0.00271	0.00543	0.006771	0.006113
37.6	0.01447	0.00875	-0.01131	0.005383	-0.00116	0.0069	0.006796	0.006154																		37.6	0.01447	0.00875	-0.01131	0.005383	-0.00116	0.0069	0.006796	0.006154
37.7	0.013356	0.008288	-0.01143	0.005535	-0.00124	0.00662	0.00674	0.006091																		37.7	0.013356	0.008288	-0.01143	0.005535	-0.00124	0.00662	0.00674	0.006091
37.7	0.013848	0.008876	-0.01143	0.005619	-0.000454	0.00714	0.006728	0.006091																		37.7	0.013848	0.008876	-0.01143	0.005619	-0.000454	0.00714	0.006728	0.006091
37.8	0.013912	0.008491	-0.01127	0.005325	-0.00131	0.00665	0.006853	0.006164																		37.8	0.013912	0.008491	-0.01127	0.005325	-0.00131	0.00665	0.006853	0.006164
37.8	0.014605	0.008892	-0.01207	0.005294	-0.00158	0.00687	0.006827	0.006218																		37.8	0.014605	0.008892	-0.01207	0.005294	-0.00158	0.00687	0.006827	0.006218
37.9	0.01453	0.008795	-0.01494	0.004909	-0.00145	0.00649	0.006469	0.006022																		37.9	0.01453	0.008795	-0.01494	0.004909	-0.00145	0.00649	0.006469	0.006022
37.9	0.010417	0.005972	-0.01498	0.004923	0.00378	0.00494	0.007475	0.006201																		37.9	0.010417	0.005972	-0.01498	0.004923	0.00378	0.00494	0.007475	0.006201
38	0.01032	0.006802	-0.00963	0.003324	0.00386	0.0049	0.007362	0.00618																		38	0.01032	0.006802	-0.00963	0.003324	0.00386	0.0049	0.007362	0.00618
38	0.004887	0.006331	-0.01028	0.003478	0.00344	0.00469	0.007514	0.006248																		38	0.004887	0.006331	-0.01028	0.003478	0.00344	0.00469	0.007514	0.006248
38.1	0.00498	0.006957	-0.01011	0.003413	0.00586	0.00545	0.007733	0.006328																		38.1	0.00498	0.006957	-0.01011	0.003413	0.00586	0.00545	0.007733	0.006328
38.1	0.005262	0.006245	-0.01123	0.003302	0.00461	0.00497	0.00749	0.006267																		38.1	0.005262	0.006245	-0.01123	0.003302	0.00461	0.00497	0.00749	0.006267
38.2	0.005484	0.006617	-0.01001	0.003414	0.00473	0.00535	0.007772	0.006339																		38.2	0.005484	0.006617	-0.01001	0.003414	0.00473	0.00535	0.007772	0.006339
38.2	0.001769	0.00519	-0.01054	0.003476	0.0044	0.00514	0.007534	0.006247																		38.2	0.001769	0.00519	-0.01054	0.003476	0.0044	0.00514	0.007534	0.006247
38.3	0.001607	0.004892	-0.01136	0.003608	0.00438	0.00513	0.007577	0.006243																		38.3	0.001607	0.004892	-0.01136	0.003608	0.00438	0.00513	0.007577	0.006243
38.3	0.001751	0.004706	-0.01077	0.003455	0.00394	0.00497	0.007524	0.006251																		38.3	0.001751	0.004706	-0.01077	0.003455	0.00394	0.00497	0.007524	0.006251
38.4	0.001991	0.004779	-0.01139	0.003507	0.00483	0.00534	0.007433	0.006114																		38.4	0.001991	0.004779	-0.01139	0.003507	0.00483	0.00534	0.007433	0.006114
38.4	0.001104	0.004682	-0.0104	0.00333	0.00471	0.0053	0.007567	0.00622																		38.4	0.001104	0.004682	-0.0104	0.00333	0.00471	0.0053	0.007567	0.00622
38.5	0.001284	0.004937	-0.01051	0.003408	0.00316	0.00485	0.007683	0.006499																		38.5	0.001284	0.004937	-0.01051	0.003408	0.00316	0.00485	0.007683	0.006499
38.5	0.002217	0.005315	-0.01098	0.003555	0.00455	0.00542	0.007425	0.006344																		38.5	0.002217	0.005315	-0.01098	0.003555	0.00455	0.00542	0.007425	0.006344
38.6	0.001869	0.004792	-0.01067	0.003444	0.00342	0.00483	0.00587	0.006728																		38.6	0.001869	0.004792	-0.01067	0.003444	0.00342	0.00483	0.00587	0.006728
38.6	-0.00025	0.005719	-0.01131	0.003669	0.00415	0.00523	0.006252	0.006831																		38.6	-0.00025	0.005719	-0.01131	0.003669	0.00415	0.00523	0.006252	0.006831
38.7	0.000525	0.006051	-0.01042	0.003393	0.00247	0.00419	0.005759	0.006655																		38.7	0.000525	0.006051	-0.01042	0.003393	0.00247	0.00419	0.005759	0.006655
38.7	-0.00073	0.005262	-0.01067	0.003461	0.000895	0.00404	0.006021	0.006825																		38.7	-0.00073	0.005262	-0.01067	0.003461	0.000895	0.00404	0.006021	0.006825
38.8	-0.00084	0.00535	-0.0105	0.003518	0.000786	0.00403	0.005916	0.006714																		38.8	-0.00084	0.00535	-0.0105	0.003518	0.000786	0.00403	0.005916	0.006714
38.8	-0.00142	0.005516	-0.01055	0.004003	0.000452	0.0037	0.005952	0.00678																		38.8	-0.00142	0.005516	-0.01055	0.004003	0.000452	0.0037	0.005952	0.00678
38.9	-0.00095	0.005645	-0.01056	0.00445	0.00148	0.00436	0.005935	0.006848																		38.9	-0.00095	0.005645	-0.01056	0.00445	0.00148	0.00436	0.005935	0.006848
38.9	-0.00094	0.00568	-0.01128	0.004534	0.00454	0.00587	0.006009	0.006814																		38.9	-0.00094	0.00568	-0.01128	0.004534	0.00454	0.00587	0.006009	0.006814
39	0.000256	0.006014	-0.01624	0.007075	0.00449	0.00574	0.005947	0.006775																		39	0.000256	0.006014	-0.01624	0.007075	0.00449	0.00574	0.005947	0.006775
39	0.003771	0.00484	-0.01337	0.007209	0.00482	0.0058	0.006042	0.006869																		39	0.003771	0.00484	-0.01337	0.007209	0.00482	0.0058	0.006042	0.006869
39.1	0.002034	0.004857	-0.01335	0.007431	0.00458	0.00585	0.00598	0.006837																		39.1	0.002034	0.004857	-0.01335	0.007431	0.00458	0.00585	0.00598	0.006837
39.1	0.003608	0.005137	-0.01303	0.007659	0.00538	0.0057	0.005805	0.006725																		39.1	0.003608	0.005137	-0.01303	0.007659	0.00538	0.0057	0.005805	0.006725
39.2	0.003233	0.005427	-0.01192	0.007429	0.00481	0.0056	0.001292	0.004532																		39.2	0.003233	0.005427	-0.01192	0.007429	0.00481	0.0056	0.001292	0.004532
39.2	0.003641	0.005477	-0.0125	0.007403	0.00551	0.00583	0.001035	0.004488																		39.2	0.003641	0.005477	-0.0125	0.007403	0.00551	0.00583	0.001035	0.004488
39.3	0.002378	0.005204	-0.01259	0.007629	0.00548	0.00586	0.001015	0.004401																		39.3	0.002378	0.005204	-0.01259	0.007629	0.00548	0.00586	0.001015	0.004401
39.3	0.003259	0.004938	-0.01226	0.007451	0.0057	0.00582	0.000393	0.004436																		39.3	0.003259	0.004938	-0.01226	0.007451	0.0057	0.00582	0.000393	0.004436
39.4	0.002594	0.005091	-0.01223	0.007402	0.00592	0.00591	0.000915	0.004475																		39.4	0.002594	0.005091	-0.01223	0.007402	0.00592	0.00591	0.000915	0.004475
39.4	0.002959	0.005562	-0.0124	0.00763	0.00588	0.00575	0.000613	0.004429																		39.4	0.002959	0.005562	-0.0124	0.00763	0.00588	0.00575	0.000613	0.004429
39.5	0.002357	0.004801	-0.01233	0.007437	0.00656	0.0056	0.000858	0.004411																		39.5	0.002357	0.004801	-0.01233	0.007437	0.00656	0.0056	0.000858	0.004411
39.5	0.001925	0.005729	-0.01254	0.007694	0.00684	0.00568	0.000598	0.004404																		39.5	0.001925	0.005729	-0.01254	0.007694	0.00684	0.00568	0.000598	0.004404
39.6	0.000723	0.006584	-0.01297	0.007886	0.00628	0.00552	0.000882	0.004348																		39.6	0.000723	0.006584	-0.01297	0.007886	0.00628	0.00552	0.000882	0.004348
39.6	4.22e-05	0.006721	-0.01327	0.007838	0.00621	0.0054	0.00084	0.004331																		39.6	4.22e-05	0.006721	-0.01327	0.007838	0.00621	0.0054	0.00084	0.004331
39.7	0.000679	0.006736	-0.01291	0.007844	0.00708	0.00577	0.000759	0.004248																		39.7	0.000679	0.006736	-0.01291	0.007844	0.00708	0.00577	0.000759	0.004248
39.7	-3.6e-05	0.006705	-0.01284	0.007751	0.00675	0.00509	0.00109	0.004372																		39.7	-3.6e-05	0.006705	-0.01284	0.007751	0.00675	0.00509	0.00109	0.004372
39.8	0.001209	0.006369	-0.01294	0.007628	0.00678	0.0049	0.000958	0.004312																		39.8	0.001209	0.006369	-0.01294	0.007628	0.00678	0.0049	0.000958	0.004312
39.8	0.000567	0.006401	-0.01192	0.007459	0.00679	0.00503	0.00042	0.00428																		39.8	0.000567	0.006401	-0.01192	0.007459	0.00679	0.00503	0.00042	0.00428
39.9	0.000346	0.006354	-0.01171	0.007535	0.00675	0.00505	0.001835	0.005041																		39.9	0.000346	0.006354	-0.01171	0.007535	0.00675	0.00505	0.001835	0.005041
39.9	-0.00886	0.00586	-0.01223	0.007797	0.00741	0.00537	0.001618	0.00496																		39.9	-0.00886	0.00586	-0.01223	0.007797	0.00741	0.00537	0.001618	0.00496
40	-0.0073	0.005008	-0.00677	0.00508	0.00294	0.00314	0.001699	0.004952																		40	-0.0073	0.005008	-0.00677	0.00508	0.00294	0.00314	0.001699	0.004952
40	-0.00605	0.006029	-0.0062	0.004913	0.00339	0.00331	0.001582	0.004954																		40	-0.00605	0.006029	-0.0062	0.004913	0.00339	0.00331	0.001582	0.004954
40.1	-0.00589	0.006009	-0.00596	0.005091	0.00316	0.00331	0.001459	0.004892																		40.1	-0.00589	0.006009	-0.00596	0.005091	0.00316	0.00331	0.001459	0.004892
40.1	-0.00629	0.00614	-0.00648	0.005075	0.0026	0.0029	0.002681	0.00519																		40.1	-0.00629	0.00614	-0.00648	0.005075	0.0026	0.0029	0.002681	0.00519
40.2	-0.00637	0.006566	-0.00556	0.005241	0.00259	0.00297	-0.00134	0.004432																		40.2	-0.00637	0.006566	-0.00556	0.005241	0.00259	0.00297	-0.00134	0.004432
40.2	-0.00246	0.007933	-0.0062	0.005355	0.00247	0.00327	-0.00132	0.004528																		40.2	-0.00246	0.007933	-0.0062	0.005355	0.00247	0.00327	-0.00132	0.004528
40.3	-0.00152	0.007488	-0.00488	0.00508	0.00283	0.00314	-0.0013	0.004475																		40.3	-0.00152	0.007488	-0.00488	0.00508	0.00283	0.00314	-0.0013	0.004475
40.3	-0.00255	0.007665	-0.00565	0.005356	0.00246	0.00287	-0.00116	0.004569																		40.3	-0.00255	0.007665	-0.00565	0.005356	0.00246	0.00287	-0.00116	0.004569
40.4	-0.00259	0.00814	-0.00513	0.005028	0.00271	0.00306	-0.00129	0.004576																		40.4	-0.00259	0.00814	-0.00513	0.005028	0.00271	0.00306	-0.00129	0.004576
40.4	-0.00271	0.007886	-0.0058	0.005318	0.00277	0.00295	-0.00107	0.004553																		40.4	-0.00271	0.007886	-0.0058	0.005318	0.00277	0.00295	-0.00107	0.004553
40.5	-0.00214	0.008009	-0.00548	0.005194	0.0024	0.00317	-0.0019	0.004584																		40.5	-0.00214	0.008009	-0.00548	0.005194	0.0024	0.00317	-0.0019	0.004584
40.5	-0.00171	0.007933	-0.0053	0.005366	0.00233	0.003	-0.00203	0.004611																		40.5	-0.00171	0.007933	-0.0053	0.005366	0.00233	0.003	-0.00203	0.004611
40.6	-0.0024	0.00787	-0.00534	0.005225	0.00233	0.00319	-0.00076	0.004389																		40.6	-0.0024	0.00787	-0.00534	0.005225	0.00233	0.00319	-0.00076	0.004389
40.6	0.001526	0.006612	-0.00511	0.00548	0.00213	0.00302	-0.00068	0.004365																		40.6	0.001526	0.006612	-0.00511	0.00548	0.00213	0.00302	-0.00068	0.004365
40.7	0.00155	0.00651	-0.0042	0.005214	-0.00328	0.00369	-0.00058	0.004326																		40.7	0.00155	0.00651	-0.0042	0.005214	-0.00328	0.00369	-0.00058	0.004326
40.7	0.001431	0.006843	-0.00468	0.00535	-0.00393	0.00394	-0.00053	0.004362																		40.7	0.001431	0.006843	-0.00468	0.00535	-0.00393	0.00394	-0.00053	0.004362
40.8	0.001087	0.006768	-0.00423	0.005299	-0.00431	0.00434	-0.00046	0.004367																		40.8	0.001087	0.006768	-0.00423	0.005299	-0.00431	0.00434	-0.00046	0.004367
40.8	0.000751	0.006351	-0.00526	0.005027	-0.00466	0.00403	-0.00132	0.004484																		40.8	0.000751	0.006351	-0.00526	0.005027	-0.00466	0.00403	-0.00132	0.004484
40.9	0.004111	0.006241	-0.00505	0.004925	-0.004	0.00391	-0.00099	0.004406																		40.9	0.004111	0.006241	-0.00505	0.004925	-0.004	0.00391	-0.00099	0.004406
40.9	0.002163	0.007212	-0.00565	0.005086	-0.00179	0.00531	-0.00343	0.003173																		40.9	0.002163	0.007212	-0.00565	0.005086	-0.00179	0.00531	-0.00343	0.003173
41	0.000215	0.007588	-0.00948	0.005693	-0.00129	0.00525	-0.00314	0.003144																		41	0.000215	0.007588	-0.00948	0.005693	-0.00129	0.00525	-0.00314	0.003144
41	0.000678	0.00725	-0.00979	0.005875	-0.00174	0.00531	-0.00322	0.003126																		41	0.000678	0.00725	-0.00979	0.005875	-0.00174	0.00531	-0.00322	0.003126
41.1	0.00084	0.00731	-0.01117	0.005867	-0.00123	0.00546	-0.00325	0.003204																		41.1	0.00084	0.00731	-0.01117	0.005867	-0.00123	0.00546	-0.00325	0.003204
41.1	0.000413	0.007288	-0.01058	0.006069	-0.00121	0.00583	-0.00328	0.003281																		41.1	0.000413	0.007288	-0.01058	0.006069	-0.00121	0.00583	-0.00328	0.003281
41.2	-0.00252	0.005467	-0.01015	0.005927	-0.00228	0.00558	-0.00448	0.00394																		41.2	-0.00252	0.005467	-0.01015	0.005927	-0.00228	0.00558	-0.00448	0.00394
41.2	-0.00262	0.005711	-0.01013	0.005865	-0.00255	0.00536	-0.00441	0.003787																		41.2	-0.00262	0.005711	-0.01013	0.005865	-0.00255	0.00536	-0.00441	0.003787
41.3	-0.0024	0.005374	-0.00942	0.006212	-0.00264	0.00563	-0.00445	0.003843																		41.3	-0.0024	0.005374	-0.00942	0.006212	-0.00264	0.00563	-0.00445	0.003843
41.3	-0.00255	0.005485	-0.00883	0.005875	-0.00227	0.00576	-0.0042	0.003729																		41.3	-0.00255	0.005485	-0.00883	0.005875	-0.00227	0.00576	-0.0042	0.003729
41.4	-0.00239	0.005311	-0.00868	0.005775	-0.0017	0.00543	-0.0039	0.003743																		41.4	-0.00239	0.005311	-0.00868	0.005775	-0.0017	0.00543	-0.0039	0.003743
41.4	-0.00209	0.00559	-0.00879	0.005942	-0.00155	0.00527	-0.00402	0.00362																		41.4	-0.00209	0.00559	-0.00879	0.005942	-0.00155	0.00527	-0.00402	0.00362
41.5	-0.00299	0.005515	-0.00877	0.005814	-0.00108	0.00578	-0.00345	0.0037																		41.5	-0.00299	0.005515	-0.00877	0.005814	-0.00108	0.00578	-0.00345	0.0037
41.5	-0.00219	0.005193	-0.00958	0.006261	-0.00108	0.00539	-0.00344	0.003486																		41.5	-0.00219	0.005193	-0.00958	0.006261	-0.00108	0.00539	-0.00344	0.003486
41.6	-0.002	0.005464	-0.0091	0.005989	-0.00141	0.00583	-0.0031	0.003697																		41.6	-0.002	0.005464	-0.0091	0.005989	-0.00141	0.00583	-0.0031	0.003697
41.6	0.000823	0.006114	-0.00929	0.006285	-0.00145	0.00546	-0.00314	0.003665																		41.6	0.000823	0.006114	-0.00929	0.006285	-0.00145	0.00546	-0.00314	0.003665
41.7	0.00172	0.006201	-0.00856	0.006115	-0.00481	0.00855	-0.00305	0.003671																		41.7	0.00172	0.006201	-0.00856	0.006115	-0.00481	0.00855	-0.00305	0.003671
41.7	0.000695	0.005961	-0.00888	0.006158	-0.00489	0.00886	-0.00317	0.003755																		41.7	0.000695	0.005961	-0.00888	0.006158	-0.00489	0.00886	-0.00317	0.003755
41.8	0.001354	0.005747	-0.0086	0.00594	-0.00408	0.0083	-0.00317	0.003714																		41.8	0.001354	0.005747	-0.0086	0.00594	-0.00408	0.0083	-0.00317	0.003714
41.8	0.001664	0.00602	-0.00872	0.005861	-0.00399	0.00765	-0.00257	0.003542																		41.8	0.001664	0.00602	-0.00872	0.005861	-0.00399	0.00765	-0.00257	0.003542
41.9	0.00142	0.005537	-0.0093	0.006145	-0.00415	0.00794	-0.00306	0.003377																		41.9	0.00142	0.005537	-0.0093	0.006145	-0.00415	0.00794	-0.00306	0.003377
41.9	0.001419	0.00633	-0.00953	0.006316	-0.00438	0.0078	-0.00303	0.003284																		41.9	0.001419	0.00633	-0.00953	0.006316	-0.00438	0.0078	-0.00303	0.003284
42	-0.00337	0.010644	-0.00895	0.00623	-0.00181	0.0096	-0.00292	0.003437																		42	-0.00337	0.010644	-0.00895	0.00623	-0.00181	0.0096	-0.00292	0.003437
42	-0.00554	0.010489	-0.00596	0.007224	-0.00161	0.00942	-0.00298	0.003459																		42	-0.00554	0.010489	-0.00596	0.007224	-0.00161	0.00942	-0.00298	0.003459
42.1	-0.00517	0.010587	-0.00586	0.007349	-0.00143	0.00982	-0.00312	0.003561																		42.1	-0.00517	0.010587	-0.00586	0.007349	-0.00143	0.00982	-0.00312	0.003561
42.1	-0.00579	0.010373	-0.00572	0.007217	-0.00166	0.00971	-0.00331	0.003527																		42.1	-0.00579	0.010373	-0.00572	0.007217	-0.00166	0.00971	-0.00331	0.003527
42.2	-0.00423	0.010266	-0.00706	0.007124	-0.000445	0.0094	-0.00217	0.002916																		42.2	-0.00423	0.010266	-0.00706	0.007124	-0.000445	0.0094	-0.00217	0.002916
42.2	-0.00464	0.010446	-0.00591	0.006645	-0.000428	0.00968	-0.00203	0.003069																		42.2	-0.00464	0.010446	-0.00591	0.006645	-0.000428	0.00968	-0.00203	0.003069
42.3	-0.00505	0.010265	-0.00561	0.006937	-0.000587	0.00959	-0.00242	0.003135																		42.3	-0.00505	0.010265	-0.00561	0.006937	-0.000587	0.00959	-0.00242	0.003135
42.3	-0.00478	0.010366	-0.00564	0.007209	-0.000174	0.0096	-0.00117	0.002972																		42.3	-0.00478	0.010366	-0.00564	0.007209	-0.000174	0.0096	-0.00117	0.002972
42.4	-0.00577	0.010143	-0.00528	0.007072	-0.000628	0.00958	-0.00124	0.00302																		42.4	-0.00577	0.010143	-0.00528	0.007072	-0.000628	0.00958	-0.00124	0.00302
42.4	-0.00554	0.010181	-0.00513	0.006807	-0.000811	0.00948	-0.00112	0.003088																		42.4	-0.00554	0.010181	-0.00513	0.006807	-0.000811	0.00948	-0.00112	0.003088
42.5	-0.00599	0.010682	-0.00558	0.006937	-0.000989	0.00948	-0.00107	0.002963																		42.5	-0.00599	0.010682	-0.00558	0.006937	-0.000989	0.00948	-0.00107	0.002963
42.5	-0.00566	0.010767	-0.00611	0.007316	-0.000892	0.00928	-0.00098	0.002917																		42.5	-0.00566	0.010767	-0.00611	0.007316	-0.000892	0.00928	-0.00098	0.002917
42.6	-0.00673	0.010503	-0.00596	0.007068	-0.00172	0.0101	-0.00193	0.002938																		42.6	-0.00673	0.010503	-0.00596	0.007068	-0.00172	0.0101	-0.00193	0.002938
42.6	-0.00492	0.010847	-0.00556	0.00721	-0.000948	0.00958	-0.0017	0.003175																		42.6	-0.00492	0.010847	-0.00556	0.00721	-0.000948	0.00958	-0.0017	0.003175
42.7	-0.00384	0.010976	-0.00518	0.007044	0.00107	0.00826	-0.00182	0.003002																		42.7	-0.00384	0.010976	-0.00518	0.007044	0.00107	0.00826	-0.00182	0.003002
42.7	-0.00362	0.010998	-0.00556	0.007182	-0.000201	0.00839	-0.00214	0.003014																		42.7	-0.00362	0.010998	-0.00556	0.007182	-0.000201	0.00839	-0.00214	0.003014
42.8	-0.00434	0.011136	-0.00476	0.00696	-8.45e-05	0.0084	-0.00187	0.003069																		42.8	-0.00434	0.011136	-0.00476	0.00696	-8.45e-05	0.0084	-0.00187	0.003069
42.8	-0.00413	0.010506	-0.00494	0.007415	0.000192	0.00864	-0.00186	0.00317																		42.8	-0.00413	0.010506	-0.00494	0.007415	0.000192	0.00864	-0.00186	0.00317
42.9	-0.00416	0.01116	-0.00308	0.006621	-0.000123	0.00867	-0.0018	0.003118																		42.9	-0.00416	0.01116	-0.00308	0.006621	-0.000123	0.00867	-0.0018	0.003118
42.9	-0.00257	0.011301	-0.00325	0.006657	0.00447	0.0114	-0.0025	0.002969																		42.9	-0.00257	0.011301	-0.00325	0.006657	0.00447	0.0114	-0.0025	0.002969
43	-0.00241	0.010628	0.000461	0.00534	0.00384	0.0115	-0.00267	0.002726																		43	-0.00241	0.010628	0.000461	0.00534	0.00384	0.0115	-0.00267	0.002726
43	-2.6e-05	0.010551	0.00077	0.005446	0.00374	0.0115	-0.00261	0.002959																		43	-2.6e-05	0.010551	0.00077	0.005446	0.00374	0.0115	-0.00261	0.002959
43.1	-0.00103	0.011347	0.000568	0.00546	0.00306	0.0113	-0.00251	0.002875																		43.1	-0.00103	0.011347	0.000568	0.00546	0.00306	0.0113	-0.00251	0.002875
43.1	-0.00028	0.011272	0.000502	0.005409	0.00341	0.0116	-0.00252	0.002921																		43.1	-0.00028	0.011272	0.000502	0.005409	0.00341	0.0116	-0.00252	0.002921
43.2	-0.00074	0.011144	-0.00047	0.005318	0.00306	0.0114	-0.0025	0.002815																		43.2	-0.00074	0.011144	-0.00047	0.005318	0.00306	0.0114	-0.0025	0.002815
43.2	0.001655	0.011653	0.000353	0.00545	0.0034	0.0115	-0.00261	0.00292																		43.2	0.001655	0.011653	0.000353	0.00545	0.0034	0.0115	-0.00261	0.00292
43.3	0.001076	0.011483	-6e-05	0.005227	0.00341	0.011	-0.00274	0.002926																		43.3	0.001076	0.011483	-6e-05	0.005227	0.00341	0.011	-0.00274	0.002926
43.3	0.001693	0.011503	0.000332	0.005369	0.00223	0.0114	-0.00247	0.002858																		43.3	0.001693	0.011503	0.000332	0.005369	0.00223	0.0114	-0.00247	0.002858
43.4	0.000539	0.011885	0.00045	0.005406	0.00249	0.0115	-0.00208	0.003247																		43.4	0.000539	0.011885	0.00045	0.005406	0.00249	0.0115	-0.00208	0.003247
43.4	0.001039	0.011658	0.000492	0.005458	0.00266	0.0112	-0.00198	0.003325																		43.4	0.001039	0.011658	0.000492	0.005458	0.00266	0.0112	-0.00198	0.003325
43.5	0.001541	0.011382	0.000191	0.005418	0.00305	0.011	-0.00234	0.003477																		43.5	0.001541	0.011382	0.000191	0.005418	0.00305	0.011	-0.00234	0.003477
43.5	0.001347	0.011831	0.000492	0.005302	0.00241	0.0114	-0.00241	0.003388																		43.5	0.001347	0.011831	0.000492	0.005302	0.00241	0.0114	-0.00241	0.003388
43.6	0.000709	0.011625	0.000277	0.005446	0.00296	0.0113	-0.00215	0.003194																		43.6	0.000709	0.011625	0.000277	0.005446	0.00296	0.0113	-0.00215	0.003194
43.6	0.010596	0.01716	-0.00057	0.005342	0.00247	0.0116	-0.0021	0.003196																		43.6	0.010596	0.01716	-0.00057	0.005342	0.00247	0.0116	-0.0021	0.003196
43.7	0.009537	0.017226	-7.9e-06	0.005295	0.00857	0.00997	-0.00191	0.003299																		43.7	0.009537	0.017226	-7.9e-06	0.005295	0.00857	0.00997	-0.00191	0.003299
43.7	0.009378	0.017216	8.86e-06	0.005329	0.00902	0.00957	-0.00197	0.003285																		43.7	0.009378	0.017216	8.86e-06	0.005329	0.00902	0.00957	-0.00197	0.003285
43.8	0.010273	0.01713	0.000464	0.005387	0.00954	0.0097	-0.00218	0.003172																		43.8	0.010273	0.01713	0.000464	0.005387	0.00954	0.0097	-0.00218	0.003172
43.8	0.009888	0.016833	0.000479	0.005552	0.00926	0.0101	-0.00188	0.003263																		43.8	0.009888	0.016833	0.000479	0.005552	0.00926	0.0101	-0.00188	0.003263
43.9	0.010161	0.017177	0.002273	0.005006	0.00926	0.00955	-0.00197	0.003313																		43.9	0.010161	0.017177	0.002273	0.005006	0.00926	0.00955	-0.00197	0.003313
43.9	0.011984	0.01589	0.002811	0.004987	0.00524	0.00587	-0.00312	0.003416																		43.9	0.011984	0.01589	0.002811	0.004987	0.00524	0.00587	-0.00312	0.003416
44	0.011165	0.016236	0.008117	0.008334	0.00554	0.00586	-0.00294	0.00349																		44	0.011165	0.016236	0.008117	0.008334	0.00554	0.00586	-0.00294	0.00349
44	0.008226	0.016751	0.008504	0.008615	0.00539	0.00557	-0.00314	0.003521																		44	0.008226	0.016751	0.008504	0.008615	0.00539	0.00557	-0.00314	0.003521
44.1	0.007956	0.016252	0.006916	0.008681	0.00569	0.00593	-0.00319	0.003517																		44.1	0.007956	0.016252	0.006916	0.008681	0.00569	0.00593	-0.00319	0.003517
44.1	0.008506	0.016077	0.007478	0.009233	0.00615	0.00624	-0.00289	0.003603																		44.1	0.008506	0.016077	0.007478	0.009233	0.00615	0.00624	-0.00289	0.003603
44.2	0.008312	0.016634	0.006452	0.008717	0.00508	0.0063	0.000651	0.003997																		44.2	0.008312	0.016634	0.006452	0.008717	0.00508	0.0063	0.000651	0.003997
44.2	0.006177	0.016425	0.006338	0.008689	0.00524	0.00631	0.000404	0.003998																		44.2	0.006177	0.016425	0.006338	0.008689	0.00524	0.00631	0.000404	0.003998
44.3	0.00594	0.016094	0.006226	0.00844	0.00503	0.00631	0.000268	0.003822																		44.3	0.00594	0.016094	0.006226	0.00844	0.00503	0.00631	0.000268	0.003822
44.3	0.005967	0.016375	0.006472	0.008435	0.00501	0.00599	0.000249	0.004004																		44.3	0.005967	0.016375	0.006472	0.008435	0.00501	0.00599	0.000249	0.004004
44.4	0.005701	0.016229	0.006908	0.008687	0.00588	0.00656	-1.6e-05	0.003953																		44.4	0.005701	0.016229	0.006908	0.008687	0.00588	0.00656	-1.6e-05	0.003953
44.4	0.005958	0.015881	0.007387	0.009244	0.00523	0.00612	0.000196	0.003986																		44.4	0.005958	0.015881	0.007387	0.009244	0.00523	0.00612	0.000196	0.003986
44.5	0.006307	0.016094	0.00594	0.008176	0.00501	0.00598	-0.00073	0.003977																		44.5	0.006307	0.016094	0.00594	0.008176	0.00501	0.00598	-0.00073	0.003977
44.5	0.006278	0.016295	0.006396	0.008409	0.00494	0.00651	-0.00046	0.004																		44.5	0.006278	0.016295	0.006396	0.008409	0.00494	0.00651	-0.00046	0.004
44.6	0.004097	0.014522	0.006713	0.008701	0.00433	0.00624	-0.0017	0.004269																		44.6	0.004097	0.014522	0.006713	0.008701	0.00433	0.00624	-0.0017	0.004269
44.6	0.00403	0.014969	0.007013	0.008961	0.00418	0.00626	-0.00165	0.004334																		44.6	0.00403	0.014969	0.007013	0.008961	0.00418	0.00626	-0.00165	0.004334
44.7	0.003832	0.014151	0.006653	0.00868	0.00314	0.00679	-0.00171	0.004285																		44.7	0.003832	0.014151	0.006653	0.00868	0.00314	0.00679	-0.00171	0.004285
44.7	0.004759	0.014406	0.006111	0.008449	0.0028	0.00672	-0.00158	0.004254																		44.7	0.004759	0.014406	0.006111	0.008449	0.0028	0.00672	-0.00158	0.004254
44.8	0.003967	0.014519	0.006557	0.008701	0.00231	0.00664	-0.00158	0.004234																		44.8	0.003967	0.014519	0.006557	0.008701	0.00231	0.00664	-0.00158	0.004234
44.8	0.004039	0.014766	0.006521	0.008361	0.00265	0.0069	-0.00105	0.004248																		44.8	0.004039	0.014766	0.006521	0.008361	0.00265	0.0069	-0.00105	0.004248
44.9	0.004461	0.014993	0.00653	0.008993	0.00197	0.00691	-0.00162	0.004517																		44.9	0.004461	0.014993	0.00653	0.008993	0.00197	0.00691	-0.00162	0.004517
44.9	0.006637	0.014907	0.006278	0.008707	0.00261	0.00691	-0.00172	0.00449																		44.9	0.006637	0.014907	0.006278	0.008707	0.00261	0.00691	-0.00172	0.00449
45	0.006814	0.015158	0.001272	0.004781	-0.00205	0.0041	-0.00163	0.004532																		45	0.006814	0.015158	0.001272	0.004781	-0.00205	0.0041	-0.00163	0.004532
45	0.005006	0.014088	0.002085	0.004453	-0.00143	0.00369	-0.00173	0.004502																		45	0.005006	0.014088	0.002085	0.004453	-0.00143	0.00369	-0.00173	0.004502
45.1	0.006004	0.014648	0.002472	0.003813	-0.00092	0.00377	-0.00157	0.004541																		45.1	0.006004	0.014648	0.002472	0.003813	-0.00092	0.00377	-0.00157	0.004541
45.1	0.006544	0.014519	0.002499	0.003813	-0.000922	0.00392	-0.00491	0.002888																		45.1	0.006544	0.014519	0.002499	0.003813	-0.000922	0.00392	-0.00491	0.002888
45.2	0.009944	0.014907	0.000562	0.003951	-0.00241	0.00469	-0.00216	0.00493																		45.2	0.009944	0.014907	0.000562	0.003951	-0.00241	0.00469	-0.00216	0.00493
45.2	0.009186	0.015427	0.000834	0.004179	-0.0022	0.00435	-0.00217	0.005038																		45.2	0.009186	0.015427	0.000834	0.004179	-0.0022	0.00435	-0.00217	0.005038
45.3	0.009963	0.015509	0.001356	0.00432	-0.00216	0.00433	-0.00219	0.00492																		45.3	0.009963	0.015509	0.001356	0.00432	-0.00216	0.00433	-0.00219	0.00492
45.3	0.009845	0.015411	0.001181	0.004619	-0.0018	0.00457	-0.00274	0.004847																		45.3	0.009845	0.015411	0.001181	0.004619	-0.0018	0.00457	-0.00274	0.004847
45.4	0.00963	0.015293	0.000926	0.004127	-0.00174	0.0044	-0.00298	0.00486																		45.4	0.00963	0.015293	0.000926	0.004127	-0.00174	0.0044	-0.00298	0.00486
45.4	0.010519	0.015042	0.001502	0.004911	-0.00223	0.00443	-0.0029	0.004927																		45.4	0.010519	0.015042	0.001502	0.004911	-0.00223	0.00443	-0.0029	0.004927
45.5	0.010417	0.015225	0.001184	0.004401	-0.00164	0.00443	-0.00377	0.004991																		45.5	0.010417	0.015225	0.001184	0.004401	-0.00164	0.00443	-0.00377	0.004991
45.5	0.010071	0.015514	0.000832	0.004193	-0.00249	0.0046	-0.00366	0.005058																		45.5	0.010071	0.015514	0.000832	0.004193	-0.00249	0.0046	-0.00366	0.005058
45.6	0.009649	0.015397	0.001008	0.004424	-0.00109	0.00449	-0.00375	0.004926																		45.6	0.009649	0.015397	0.001008	0.004424	-0.00109	0.00449	-0.00375	0.004926
45.6	0.010017	0.01545	0.000339	0.00406	-0.000838	0.00429	-0.00376	0.005007																		45.6	0.010017	0.01545	0.000339	0.00406	-0.000838	0.00429	-0.00376	0.005007
45.7	0.009379	0.015409	-7.8e-05	0.003868	0.00409	0.00613	-0.00377	0.004992																		45.7	0.009379	0.015409	-7.8e-05	0.003868	0.00409	0.00613	-0.00377	0.004992
45.7	0.009661	0.015421	0.000696	0.004351	0.00662	0.00615	-0.00376	0.004982																		45.7	0.009661	0.015421	0.000696	0.004351	0.00662	0.00615	-0.00376	0.004982
45.8	0.009626	0.015251	0.000194	0.004107	0.00653	0.00601	-0.0038	0.004922																		45.8	0.009626	0.015251	0.000194	0.004107	0.00653	0.00601	-0.0038	0.004922
45.8	0.010745	0.015208	0.000612	0.004615	0.00663	0.00601	-0.00402	0.005068																		45.8	0.010745	0.015208	0.000612	0.004615	0.00663	0.00601	-0.00402	0.005068
45.9	0.01062	0.015407	0.000345	0.004133	0.00609	0.00585	-0.00401	0.005067																		45.9	0.01062	0.015407	0.000345	0.004133	0.00609	0.00585	-0.00401	0.005067
45.9	0.012854	0.014497	0.000253	0.003869	0.00278	0.00635	-0.00344	0.004892																		45.9	0.012854	0.014497	0.000253	0.003869	0.00278	0.00635	-0.00344	0.004892
46	0.01347	0.014331	0.00369	0.008296	0.00249	0.00645	-0.0034	0.00497																		46	0.01347	0.014331	0.00369	0.008296	0.00249	0.00645	-0.0034	0.00497
46	0.014571	0.01433	0.003963	0.008622	0.00278	0.00637	-0.00351	0.004825																		46	0.014571	0.01433	0.003963	0.008622	0.00278	0.00637	-0.00351	0.004825
46.1	0.014152	0.014361	0.002487	0.008629	0.00208	0.0062	-0.00357	0.004912																		46.1	0.014152	0.014361	0.002487	0.008629	0.00208	0.0062	-0.00357	0.004912
46.1	0.014315	0.014121	0.002895	0.009589	0.00215	0.00592	-0.00348	0.004875																		46.1	0.014315	0.014121	0.002895	0.009589	0.00215	0.00592	-0.00348	0.004875
46.2	0.012282	0.013806	0.002788	0.009277	0.00204	0.00604	-0.00559	0.005869																		46.2	0.012282	0.013806	0.002788	0.009277	0.00204	0.00604	-0.00559	0.005869
46.2	0.012916	0.013915	0.002532	0.008981	0.00181	0.00584	-0.00538	0.006133																		46.2	0.012916	0.013915	0.002532	0.008981	0.00181	0.00584	-0.00538	0.006133
46.3	0.013042	0.014215	0.001487	0.008906	0.00174	0.00562	-0.00615	0.006018																		46.3	0.013042	0.014215	0.001487	0.008906	0.00174	0.00562	-0.00615	0.006018
46.3	0.012696	0.013847	0.001717	0.0092	0.00234	0.00592	-0.00626	0.00608																		46.3	0.012696	0.013847	0.001717	0.0092	0.00234	0.00592	-0.00626	0.00608
46.4	0.012006	0.01384	0.002121	0.009163	0.00151	0.00564	-0.00576	0.006257																		46.4	0.012006	0.01384	0.002121	0.009163	0.00151	0.00564	-0.00576	0.006257
46.4	0.012637	0.013774	0.001074	0.008293	0.00201	0.00604	-0.00566	0.006205																		46.4	0.012637	0.013774	0.001074	0.008293	0.00201	0.00604	-0.00566	0.006205
46.5	0.012508	0.013453	0.00097	0.008333	0.00187	0.00576	-0.00552	0.006196																		46.5	0.012508	0.013453	0.00097	0.008333	0.00187	0.00576	-0.00552	0.006196
46.5	0.013197	0.013706	0.001083	0.008629	0.00235	0.00615	-0.00564	0.006231																		46.5	0.013197	0.013706	0.001083	0.008629	0.00235	0.00615	-0.00564	0.006231
46.6	0.009918	0.011669	0.001795	0.009209	0.0017	0.00613	-0.00576	0.00616																		46.6	0.009918	0.011669	0.001795	0.009209	0.0017	0.00613	-0.00576	0.00616
46.6	0.009541	0.011258	0.000497	0.008911	0.00163	0.00588	-0.00548	0.006264																		46.6	0.009541	0.011258	0.000497	0.008911	0.00163	0.00588	-0.00548	0.006264
46.7	0.009372	0.011361	0.000702	0.008914	0.000646	0.0052	-0.00584	0.006045																		46.7	0.009372	0.011361	0.000702	0.008914	0.000646	0.0052	-0.00584	0.006045
46.7	0.00984	0.011273	0.000762	0.008923	0.00161	0.00598	-0.0057	0.006165																		46.7	0.00984	0.011273	0.000762	0.008923	0.00161	0.00598	-0.0057	0.006165
46.8	0.010255	0.01124	0.000194	0.008315	0.00164	0.00592	-0.00561	0.006316																		46.8	0.010255	0.01124	0.000194	0.008315	0.00164	0.00592	-0.00561	0.006316
46.8	0.009737	0.011102	0.001413	0.009206	0.00127	0.00579	-0.00497	0.006297																		46.8	0.009737	0.011102	0.001413	0.009206	0.00127	0.00579	-0.00497	0.006297
46.9	0.010615	0.011328	0.000885	0.008256	0.00122	0.00578	-0.00515	0.006251																		46.9	0.010615	0.011328	0.000885	0.008256	0.00122	0.00578	-0.00515	0.006251
46.9	0.010448	0.011021	0.002958	0.008993	0.00134	0.00579	-0.00487	0.006375																		46.9	0.010448	0.011021	0.002958	0.008993	0.00134	0.00579	-0.00487	0.006375
47	0.019958	0.008548	0.007313	0.011746	-4.64e-05	0.00641	-0.0049	0.006295																		47	0.019958	0.008548	0.007313	0.011746	-4.64e-05	0.00641	-0.0049	0.006295
47	0.019732	0.007897	0.005528	0.011713	2.15e-05	0.00642	-0.00483	0.006244																		47	0.019732	0.007897	0.005528	0.011713	2.15e-05	0.00642	-0.00483	0.006244
47.1	0.019592	0.007615	0.005354	0.011052	0.000115	0.00643	-0.00506	0.006311																		47.1	0.019592	0.007615	0.005354	0.011052	0.000115	0.00643	-0.00506	0.006311
47.1	0.020083	0.008002	0.005165	0.011063	-0.000461	0.00634	-0.00512	0.006155																		47.1	0.020083	0.008002	0.005165	0.011063	-0.000461	0.00634	-0.00512	0.006155
47.2	0.020423	0.008129	0.005748	0.01132	-0.000155	0.00623	-0.00434	0.005372																		47.2	0.020423	0.008129	0.005748	0.01132	-0.000155	0.00623	-0.00434	0.005372
47.2	0.019686	0.007945	0.005712	0.011693	-0.000427	0.00632	-0.00452	0.005221																		47.2	0.019686	0.007945	0.005712	0.011693	-0.000427	0.00632	-0.00452	0.005221
47.3	0.019531	0.007898	0.004743	0.01107	0.000589	0.00676	-0.00476	0.005187																		47.3	0.019531	0.007898	0.004743	0.01107	0.000589	0.00676	-0.00476	0.005187
47.3	0.019625	0.008313	0.005183	0.011708	-0.000393	0.00646	-0.00418	0.00526																		47.3	0.019625	0.008313	0.005183	0.011708	-0.000393	0.00646	-0.00418	0.00526
47.4	0.019821	0.007915	0.00431	0.010807	-0.000393	0.00647	-0.00434	0.005062																		47.4	0.019821	0.007915	0.00431	0.010807	-0.000393	0.00647	-0.00434	0.005062
47.4	0.020602	0.007988	0.005609	0.011953	-0.000958	0.00647	-0.00416	0.004998																		47.4	0.020602	0.007988	0.005609	0.011953	-0.000958	0.00647	-0.00416	0.004998
47.5	0.020491	0.008154	0.004628	0.011098	0.000866	0.00688	-0.0041	0.005091																		47.5	0.020491	0.008154	0.004628	0.011098	0.000866	0.00688	-0.0041	0.005091
47.5	0.019561	0.008155	0.004986	0.01168	-0.000149	0.00675	-0.00417	0.004907																		47.5	0.019561	0.008155	0.004986	0.01168	-0.000149	0.00675	-0.00417	0.004907
47.6	0.022075	0.009491	0.004669	0.011069	8.68e-05	0.00645	-0.00325	0.004883																		47.6	0.022075	0.009491	0.004669	0.011069	8.68e-05	0.00645	-0.00325	0.004883
47.6	0.021954	0.009843	0.004325	0.011192	0.000602	0.00644	-0.00305	0.004869																		47.6	0.021954	0.009843	0.004325	0.011192	0.000602	0.00644	-0.00305	0.004869
47.7	0.022426	0.009742	0.004311	0.011494	0.000569	0.00643	-0.00322	0.004889																		47.7	0.022426	0.009742	0.004311	0.011494	0.000569	0.00643	-0.00322	0.004889
47.7	0.02157	0.009278	0.004373	0.011452	0.000876	0.00644	-0.00324	0.004885																		47.7	0.02157	0.009278	0.004373	0.011452	0.000876	0.00644	-0.00324	0.004885
47.8	0.02204	0.009544	0.004757	0.011753	0.000921	0.00669	-0.00321	0.004787																		47.8	0.02204	0.009544	0.004757	0.011753	0.000921	0.00669	-0.00321	0.004787
47.8	0.021306	0.009831	0.002894	0.011319	7.31e-05	0.00655	-0.00442	0.005082																		47.8	0.021306	0.009831	0.002894	0.011319	7.31e-05	0.00655	-0.00442	0.005082
47.9	0.020975	0.009434	0.004108	0.011308	0.000652	0.00651	-0.00434	0.004941																		47.9	0.020975	0.009434	0.004108	0.011308	0.000652	0.00651	-0.00434	0.004941
47.9	0.023846	0.011048	0.004853	0.011947	-0.00409	0.0102	-0.0039	0.004791																		47.9	0.023846	0.011048	0.004853	0.011947	-0.00409	0.0102	-0.0039	0.004791
48	0.022987	0.010652	0.008199	0.01447	-0.00459	0.01	-0.00398	0.004938																		48	0.022987	0.010652	0.008199	0.01447	-0.00459	0.01	-0.00398	0.004938
48	0.026176	0.010338	0.007976	0.01418	-0.00435	0.0103	-0.00377	0.004745																		48	0.026176	0.010338	0.007976	0.01418	-0.00435	0.0103	-0.00377	0.004745
48.1	0.027365	0.010867	0.010152	0.013889	-0.00328	0.0105	-0.00386	0.00491																		48.1	0.027365	0.010867	0.010152	0.013889	-0.00328	0.0105	-0.00386	0.00491
48.1	0.027172	0.010535	0.010358	0.014188	-0.00376	0.0102	-0.00396	0.004732																		48.1	0.027172	0.010535	0.010358	0.014188	-0.00376	0.0102	-0.00396	0.004732
48.2	0.029156	0.010918	0.009437	0.013318	-0.00132	0.00996	-0.00598	0.006087																		48.2	0.029156	0.010918	0.009437	0.013318	-0.00132	0.00996	-0.00598	0.006087
48.2	0.027905	0.01035	0.009719	0.013678	-0.000979	0.00969	-0.00574	0.005884																		48.2	0.027905	0.01035	0.009719	0.013678	-0.000979	0.00969	-0.00574	0.005884
48.3	0.029549	0.01121	0.009124	0.014048	-0.00182	0.00973	-0.00599	0.005849																		48.3	0.029549	0.01121	0.009124	0.014048	-0.00182	0.00973	-0.00599	0.005849
48.3	0.028355	0.010499	0.008864	0.013726	-0.00181	0.0102	-0.00659	0.005738																		48.3	0.028355	0.010499	0.008864	0.013726	-0.00181	0.0102	-0.00659	0.005738
48.4	0.027787	0.010534	0.009001	0.01407	-0.00151	0.0103	-0.00541	0.00602																		48.4	0.027787	0.010534	0.009001	0.01407	-0.00151	0.0103	-0.00541	0.00602
48.4	0.028328	0.010727	0.008583	0.013717	-0.00177	0.00998	-0.00541	0.006014																		48.4	0.028328	0.010727	0.008583	0.013717	-0.00177	0.00998	-0.00541	0.006014
48.5	0.028818	0.010642	0.0087	0.013765	-0.00254	0.01	-0.0056	0.005858																		48.5	0.028818	0.010642	0.0087	0.013765	-0.00254	0.01	-0.0056	0.005858
48.5	0.029008	0.010771	0.008441	0.013499	-0.00276	0.00979	-0.00548	0.006024																		48.5	0.029008	0.010771	0.008441	0.013499	-0.00276	0.00979	-0.00548	0.006024
48.6	0.029189	0.0108	0.008862	0.013761	-0.00212	0.01	-0.00491	0.006107																		48.6	0.029189	0.0108	0.008862	0.013761	-0.00212	0.01	-0.00491	0.006107
48.6	0.016178	0.009422	0.009383	0.013983	-0.00252	0.0103	-0.00518	0.006085																		48.6	0.016178	0.009422	0.009383	0.013983	-0.00252	0.0103	-0.00518	0.006085
48.7	0.016013	0.009671	0.009658	0.014289	-0.00601	0.00882	-0.00503	0.005994																		48.7	0.016013	0.009671	0.009658	0.014289	-0.00601	0.00882	-0.00503	0.005994
48.7	0.0167	0.009412	0.008679	0.013456	-0.00652	0.0089	-0.00499	0.005945																		48.7	0.0167	0.009412	0.008679	0.013456	-0.00652	0.0089	-0.00499	0.005945
48.8	0.016412	0.009174	0.008899	0.013747	-0.00687	0.00918	-0.00506	0.006032																		48.8	0.016412	0.009174	0.008899	0.013747	-0.00687	0.00918	-0.00506	0.006032
48.8	0.017092	0.009258	0.007882	0.014311	-0.00666	0.00886	-0.00466	0.006066																		48.8	0.017092	0.009258	0.007882	0.014311	-0.00666	0.00886	-0.00466	0.006066
48.9	0.017252	0.009342	0.007559	0.013803	-0.00623	0.00876	-0.00461	0.006116																		48.9	0.017252	0.009342	0.007559	0.013803	-0.00623	0.00876	-0.00461	0.006116
48.9	0.01373	0.007421	0.007484	0.013684	-0.00772	0.00911	-0.00391	0.005938																		48.9	0.01373	0.007421	0.007484	0.013684	-0.00772	0.00911	-0.00391	0.005938
49	0.014352	0.00741	-0.00129	0.010899	-0.00508	0.00775	-0.0037	0.006065																		49	0.014352	0.00741	-0.00129	0.010899	-0.00508	0.00775	-0.0037	0.006065
49	0.011824	0.006484	-0.00099	0.011186	-0.00581	0.00765	-0.00362	0.006021																		49	0.011824	0.006484	-0.00099	0.011186	-0.00581	0.00765	-0.00362	0.006021
49.1	0.011446	0.007091	-0.00055	0.011449	-0.00734	0.0076	-0.00383	0.00595																		49.1	0.011446	0.007091	-0.00055	0.011449	-0.00734	0.0076	-0.00383	0.00595
49.1	0.012725	0.007033	-0.0007	0.011189	-0.00722	0.00762	-0.00394	0.006196																		49.1	0.012725	0.007033	-0.0007	0.011189	-0.00722	0.00762	-0.00394	0.006196
49.2	0.012669	0.006836	-0.00012	0.011378	-0.0056	0.00756	-0.00223	0.005173																		49.2	0.012669	0.006836	-0.00012	0.011378	-0.0056	0.00756	-0.00223	0.005173
49.2	0.010346	0.006389	-0.00063	0.011296	-0.00608	0.00781	-0.0021	0.005041																		49.2	0.010346	0.006389	-0.00063	0.011296	-0.00608	0.00781	-0.0021	0.005041
49.3	0.010763	0.006197	0.000228	0.011414	-0.00647	0.0076	-0.00219	0.005089																		49.3	0.010763	0.006197	0.000228	0.011414	-0.00647	0.0076	-0.00219	0.005089
49.3	0.010312	0.00592	-0.00024	0.011099	-0.00601	0.00748	-0.00231	0.004965																		49.3	0.010312	0.00592	-0.00024	0.011099	-0.00601	0.00748	-0.00231	0.004965
49.4	0.009833	0.006318	-0.00103	0.010379	-0.00643	0.00761	-0.0021	0.004821																		49.4	0.009833	0.006318	-0.00103	0.010379	-0.00643	0.00761	-0.0021	0.004821
49.4	0.01063	0.006248	-0.00016	0.011107	-0.0058	0.00752	-0.00175	0.004985																		49.4	0.01063	0.006248	-0.00016	0.011107	-0.0058	0.00752	-0.00175	0.004985
49.5	0.01078	0.005908	0.000219	0.011386	-0.00623	0.00739	-0.00185	0.004919																		49.5	0.01078	0.005908	0.000219	0.011386	-0.00623	0.00739	-0.00185	0.004919
49.5	0.010559	0.006279	-0.00016	0.011108	-0.00591	0.00743	-0.00184	0.004946																		49.5	0.010559	0.006279	-0.00016	0.011108	-0.00591	0.00743	-0.00184	0.004946
49.6	0.009473	0.00758	0.000155	0.011328	-0.00532	0.0077	-0.00133	0.004964																		49.6	0.009473	0.00758	0.000155	0.011328	-0.00532	0.0077	-0.00133	0.004964
49.6	0.00949	0.007385	-0.00045	0.011138	-0.000307	0.0101	-0.0012	0.005011																		49.6	0.00949	0.007385	-0.00045	0.011138	-0.000307	0.0101	-0.0012	0.005011
49.7	0.009085	0.007521	-0.0006	0.010935	-9.97e-05	0.00996	-0.00096	0.005221																		49.7	0.009085	0.007521	-0.0006	0.010935	-9.97e-05	0.00996	-0.00096	0.005221
49.7	0.009754	0.007468	-0.00056	0.010828	0.000119	0.00991	-0.00116	0.005178																		49.7	0.009754	0.007468	-0.00056	0.010828	0.000119	0.00991	-0.00116	0.005178
49.8	0.008281	0.007199	-0.00021	0.011186	-0.000165	0.00976	-0.00136	0.005063																		49.8	0.008281	0.007199	-0.00021	0.011186	-0.000165	0.00976	-0.00136	0.005063
49.8	0.008764	0.007199	-0.00015	0.011113	0.000592	0.0102	-0.00051	0.004912																		49.8	0.008764	0.007199	-0.00015	0.011113	0.000592	0.0102	-0.00051	0.004912
49.9	0.009606	0.007676	-0.00107	0.010679	-3.63e-06	0.0103	-0.00015	0.005027																		49.9	0.009606	0.007676	-0.00107	0.010679	-3.63e-06	0.0103	-0.00015	0.005027
49.9	0.010243	0.008293	-0.00016	0.011494	0.00245	0.00826	0.000414	0.005131																		49.9	0.010243	0.008293	-0.00016	0.011494	0.00245	0.00826	0.000414	0.005131
50	0.01004	0.007833	0.001749	0.013315	0.00308	0.00855	0.000181	0.005031																		50	0.01004	0.007833	0.001749	0.013315	0.00308	0.00855	0.000181	0.005031
50	0.00823	0.008437	0.00182	0.013563	0.00267	0.00844	-0.00013	0.0051																		50	0.00823	0.008437	0.00182	0.013563	0.00267	0.00844	-0.00013	0.0051
50.1	0.008777	0.008316	0.000291	0.01334	0.0024	0.00874	0.000211	0.005053																		50.1	0.008777	0.008316	0.000291	0.01334	0.0024	0.00874	0.000211	0.005053
50.1	0.009813	0.008027	0.001149	0.013187	0.00271	0.00824	0.000185	0.004984																		50.1	0.009813	0.008027	0.001149	0.013187	0.00271	0.00824	0.000185	0.004984
50.2	0.008651	0.00877	0.001183	0.013267	0.00214	0.00819	-0.00059	0.003918																		50.2	0.008651	0.00877	0.001183	0.013267	0.00214	0.00819	-0.00059	0.003918
50.2	0.003776	0.008735	0.000326	0.012218	0.00207	0.00857	-0.00075	0.003753																		50.2	0.003776	0.008735	0.000326	0.012218	0.00207	0.00857	-0.00075	0.003753
50.3	0.003454	0.008519	0.001068	0.012868	0.00225	0.00848	-0.00068	0.00373																		50.3	0.003454	0.008519	0.001068	0.012868	0.00225	0.00848	-0.00068	0.00373
50.3	0.003768	0.00843	0.001521	0.013545	0.00202	0.00848	-0.00137	0.004009																		50.3	0.003768	0.00843	0.001521	0.013545	0.00202	0.00848	-0.00137	0.004009
50.4	0.003673	0.008372	0.00125	0.01329	0.00136	0.00821	-0.00093	0.004201																		50.4	0.003673	0.008372	0.00125	0.01329	0.00136	0.00821	-0.00093	0.004201
50.4	0.004373	0.008522	0.001031	0.012945	0.0016	0.00839	-0.00092	0.004239																		50.4	0.004373	0.008522	0.001031	0.012945	0.0016	0.00839	-0.00092	0.004239
50.5	0.003564	0.008887	0.001237	0.012866	0.00218	0.00815	0.001638	0.004235																		50.5	0.003564	0.008887	0.001237	0.012866	0.00218	0.00815	0.001638	0.004235
50.5	0.003019	0.008923	0.001067	0.013032	0.00309	0.00832	0.00165	0.004084																		50.5	0.003019	0.008923	0.001067	0.013032	0.00309	0.00832	0.00165	0.004084
50.6	0.003087	0.008352	0.001273	0.013232	0.00268	0.00822	0.001818	0.004209																		50.6	0.003087	0.008352	0.001273	0.013232	0.00268	0.00822	0.001818	0.004209
50.6	0.001918	0.009805	8.15e-05	0.012714	0.00265	0.00824	0.001755	0.004144																		50.6	0.001918	0.009805	8.15e-05	0.012714	0.00265	0.00824	0.001755	0.004144
50.7	0.001817	0.010098	0.000403	0.013064	-0.00307	0.00524	0.001799	0.004211																		50.7	0.001817	0.010098	0.000403	0.013064	-0.00307	0.00524	0.001799	0.004211
50.7	0.001615	0.009876	9.05e-05	0.012767	-0.00377	0.00525	0.001543	0.0041																		50.7	0.001615	0.009876	9.05e-05	0.012767	-0.00377	0.00525	0.001543	0.0041
50.8	0.001727	0.009684	0.000467	0.013031	-0.00352	0.00495	0.001853	0.004253																		50.8	0.001727	0.009684	0.000467	0.013031	-0.00352	0.00495	0.001853	0.004253
50.8	0.00233	0.009583	0.002487	0.012804	-0.00447	0.00497	0.001804	0.004145																		50.8	0.00233	0.009583	0.002487	0.012804	-0.00447	0.00497	0.001804	0.004145
50.9	0.002768	0.009716	0.003645	0.013008	-0.00338	0.00482	0.002429	0.004292																		50.9	0.002768	0.009716	0.003645	0.013008	-0.00338	0.00482	0.002429	0.004292
50.9	-0.00016	0.008759	0.004423	0.013793	-0.00246	0.00399	0.002392	0.004295																		50.9	-0.00016	0.008759	0.004423	0.013793	-0.00246	0.00399	0.002392	0.004295
51	-0.00043	0.009097	-0.00542	0.007558	-0.0029	0.00388	0.002346	0.004322																		51	-0.00043	0.009097	-0.00542	0.007558	-0.0029	0.00388	0.002346	0.004322
51	-0.00192	0.009009	-0.00423	0.006097	-0.00207	0.00373	0.002504	0.004284																		51	-0.00192	0.009009	-0.00423	0.006097	-0.00207	0.00373	0.002504	0.004284
51.1	-0.00169	0.008912	-0.00341	0.006239	-0.00193	0.00395	0.002453	0.004209																		51.1	-0.00169	0.008912	-0.00341	0.006239	-0.00193	0.00395	0.002453	0.004209
51.1	-0.00284	0.00921	-0.0048	0.006762	-0.00215	0.00394	0.002225	0.004249																		51.1	-0.00284	0.00921	-0.0048	0.006762	-0.00215	0.00394	0.002225	0.004249
51.2	-0.00156	0.008723	-0.00496	0.006638	-0.00217	0.00444	0.003098	0.003105																		51.2	-0.00156	0.008723	-0.00496	0.006638	-0.00217	0.00444	0.003098	0.003105
51.2	-0.00257	0.009062	-0.00498	0.006526	-0.00139	0.00424	0.002991	0.0031																		51.2	-0.00257	0.009062	-0.00498	0.006526	-0.00139	0.00424	0.002991	0.0031
51.3	-0.00211	0.008792	-0.00546	0.006543	-0.00251	0.00427	0.003055	0.003082																		51.3	-0.00211	0.008792	-0.00546	0.006543	-0.00251	0.00427	0.003055	0.003082
51.3	-0.00191	0.008905	-0.0051	0.006528	-0.00154	0.00413	0.004739	0.002414																		51.3	-0.00191	0.008905	-0.0051	0.006528	-0.00154	0.00413	0.004739	0.002414
51.4	-0.00181	0.008538	-0.00404	0.006866	-0.00181	0.00439	0.004115	0.002347																		51.4	-0.00181	0.008538	-0.00404	0.006866	-0.00181	0.00439	0.004115	0.002347
51.4	-0.00178	0.0089	-0.00485	0.006619	-0.00235	0.00449	0.004365	0.002411																		51.4	-0.00178	0.0089	-0.00485	0.006619	-0.00235	0.00449	0.004365	0.002411
51.5	-0.00255	0.00848	-0.00484	0.006519	-0.00156	0.00412	0.003679	0.002263																		51.5	-0.00255	0.00848	-0.00484	0.006519	-0.00156	0.00412	0.003679	0.002263
51.5	-0.00281	0.008837	-0.00397	0.00671	-0.00152	0.00413	0.00385	0.002333																		51.5	-0.00281	0.008837	-0.00397	0.00671	-0.00152	0.00413	0.00385	0.002333
51.6	-0.00322	0.008813	-0.00499	0.006611	-0.00182	0.00439	0.00273	0.002516																		51.6	-0.00322	0.008813	-0.00499	0.006611	-0.00182	0.00439	0.00273	0.002516
51.6	-0.00105	0.007177	-0.00406	0.006634	-0.00203	0.00453	0.002655	0.002483																		51.6	-0.00105	0.007177	-0.00406	0.006634	-0.00203	0.00453	0.002655	0.002483
51.7	-0.00075	0.006747	-0.00357	0.006584	0.00437	0.00774	0.002745	0.00252																		51.7	-0.00075	0.006747	-0.00357	0.006584	0.00437	0.00774	0.002745	0.00252
51.7	-0.00049	0.007218	-0.00437	0.006586	0.00414	0.00786	0.002602	0.002475																		51.7	-0.00049	0.007218	-0.00437	0.006586	0.00414	0.00786	0.002602	0.002475
51.8	-0.0012	0.007279	-0.00438	0.006586	0.00429	0.00741	0.002586	0.002493																		51.8	-0.0012	0.007279	-0.00438	0.006586	0.00429	0.00741	0.002586	0.002493
51.8	-0.00094	0.007307	-0.00404	0.006606	0.00412	0.0075	0.002268	0.002626																		51.8	-0.00094	0.007307	-0.00404	0.006606	0.00412	0.0075	0.002268	0.002626
51.9	-0.0013	0.007485	-0.00447	0.006629	0.00418	0.00814	0.002582	0.002593																		51.9	-0.0013	0.007485	-0.00447	0.006629	0.00418	0.00814	0.002582	0.002593
51.9	-0.00345	0.005766	-0.00383	0.007038	0.00476	0.00783	0.002146	0.002689																		51.9	-0.00345	0.005766	-0.00383	0.007038	0.00476	0.00783	0.002146	0.002689
52	-0.00424	0.00667	-0.01034	0.009321	0.00297	0.0085	0.002273	0.002631																		52	-0.00424	0.00667	-0.01034	0.009321	0.00297	0.0085	0.002273	0.002631
52	-0.00425	0.006591	-0.00787	0.009663	0.00264	0.00841	0.002378	0.002613																		52	-0.00425	0.006591	-0.00787	0.009663	0.00264	0.00841	0.002378	0.002613
52.1	-0.00301	0.006419	-0.00797	0.009228	0.00168	0.00764	0.002281	0.002619																		52.1	-0.00301	0.006419	-0.00797	0.009228	0.00168	0.00764	0.002281	0.002619
52.1	-0.00328	0.005969	-0.00705	0.009591	0.00436	0.0086	0.002248	0.002642																		52.1	-0.00328	0.005969	-0.00705	0.009591	0.00436	0.0086	0.002248	0.002642
52.2	-0.00416	0.006393	-0.00663	0.009298	0.00424	0.00831	0.001674	0.002575																		52.2	-0.00416	0.006393	-0.00663	0.009298	0.00424	0.00831	0.001674	0.002575
52.2	-0.00677	0.008709	-0.00725	0.009778	0.00419	0.00831	0.001754	0.002546																		52.2	-0.00677	0.008709	-0.00725	0.009778	0.00419	0.00831	0.001754	0.002546
52.3	-0.0078	0.008519	-0.00689	0.009628	0.00456	0.00906	0.001717	0.002583																		52.3	-0.0078	0.008519	-0.00689	0.009628	0.00456	0.00906	0.001717	0.002583
52.3	-0.00771	0.00822	-0.00657	0.009283	0.00458	0.00894	0.001366	0.0027																		52.3	-0.00771	0.00822	-0.00657	0.009283	0.00458	0.00894	0.001366	0.0027
52.4	-0.00769	0.008606	-0.00653	0.009392	0.00386	0.00815	0.002112	0.002916																		52.4	-0.00769	0.008606	-0.00653	0.009392	0.00386	0.00815	0.002112	0.002916
52.4	-0.00781	0.008733	-0.00677	0.009539	0.00487	0.00847	0.002482	0.002929																		52.4	-0.00781	0.008733	-0.00677	0.009539	0.00487	0.00847	0.002482	0.002929
52.5	-0.00641	0.008049	-0.007	0.00981	0.00404	0.00887	0.002695	0.0031																		52.5	-0.00641	0.008049	-0.007	0.00981	0.00404	0.00887	0.002695	0.0031
52.5	-0.00762	0.008621	-0.00668	0.009593	0.00416	0.00846	0.00257	0.003139																		52.5	-0.00762	0.008621	-0.00668	0.009593	0.00416	0.00846	0.00257	0.003139
52.6	-0.00855	0.009491	-0.00703	0.009609	0.00332	0.00832	0.001258	0.003761																		52.6	-0.00855	0.009491	-0.00703	0.009609	0.00332	0.00832	0.001258	0.003761
52.6	-0.00953	0.00984	-0.00734	0.00967	0.00411	0.00847	0.001411	0.003743																		52.6	-0.00953	0.00984	-0.00734	0.00967	0.00411	0.00847	0.001411	0.003743
52.7	-0.0088	0.00976	-0.00697	0.009859	0.0021	0.00723	0.001245	0.003713																		52.7	-0.0088	0.00976	-0.00697	0.009859	0.0021	0.00723	0.001245	0.003713
52.7	-0.00903	0.009337	-0.00687	0.00955	0.00127	0.00681	0.0013	0.003783																		52.7	-0.00903	0.009337	-0.00687	0.00955	0.00127	0.00681	0.0013	0.003783
52.8	-0.00854	0.009716	-0.00681	0.009522	0.001	0.00702	0.001482	0.003723																		52.8	-0.00854	0.009716	-0.00681	0.009522	0.001	0.00702	0.001482	0.003723
52.8	-0.00779	0.009606	-0.0061	0.009635	0.00096	0.00677	0.001641	0.003662																		52.8	-0.00779	0.009606	-0.0061	0.009635	0.00096	0.00677	0.001641	0.003662
52.9	-0.0077	0.00925	-0.00604	0.008736	0.000552	0.00675	0.001868	0.003656																		52.9	-0.0077	0.00925	-0.00604	0.008736	0.000552	0.00675	0.001868	0.003656
52.9	-0.00593	0.010025	-0.00641	0.009058	0.00107	0.00731	0.001163	0.003448																		52.9	-0.00593	0.010025	-0.00641	0.009058	0.00107	0.00731	0.001163	0.003448
53	-0.01006	0.009126	-0.0094	0.010946	0.00371	0.00514	0.001053	0.003438																		53	-0.01006	0.009126	-0.0094	0.010946	0.00371	0.00514	0.001053	0.003438
53	-0.01276	0.009543	-0.00984	0.011479	0.00417	0.00582	0.001455	0.003428																		53	-0.01276	0.009543	-0.00984	0.011479	0.00417	0.00582	0.001455	0.003428
53.1	-0.01293	0.009695	-0.00942	0.010951	0.0022	0.00537	0.001323	0.003475																		53.1	-0.01293	0.009695	-0.00942	0.010951	0.0022	0.00537	0.001323	0.003475
53.1	-0.0126	0.009411	-0.00852	0.010413	0.00335	0.00575	0.001285	0.003464																		53.1	-0.0126	0.009411	-0.00852	0.010413	0.00335	0.00575	0.001285	0.003464
53.2	-0.0138	0.010154	-0.00974	0.01092	0.00184	0.00548	0.003176	0.004572																		53.2	-0.0138	0.010154	-0.00974	0.01092	0.00184	0.00548	0.003176	0.004572
53.2	-0.01349	0.00989	-0.01021	0.010815	0.00129	0.00507	0.003149	0.004558																		53.2	-0.01349	0.00989	-0.01021	0.010815	0.00129	0.00507	0.003149	0.004558
53.3	-0.01272	0.009609	-0.00911	0.011039	0.00114	0.00513	0.003141	0.004471																		53.3	-0.01272	0.009609	-0.00911	0.011039	0.00114	0.00513	0.003141	0.004471
53.3	-0.0128	0.009795	-0.00947	0.011259	0.00242	0.00566	0.003995	0.004246																		53.3	-0.0128	0.009795	-0.00947	0.011259	0.00242	0.00566	0.003995	0.004246
53.4	-0.01291	0.009754	-0.00928	0.011308	0.00162	0.0057	0.003379	0.00411																		53.4	-0.01291	0.009754	-0.00928	0.011308	0.00162	0.0057	0.003379	0.00411
53.4	-0.01299	0.009634	-0.00938	0.01127	0.00199	0.00556	0.003314	0.004281																		53.4	-0.01299	0.009634	-0.00938	0.01127	0.00199	0.00556	0.003314	0.004281
53.5	-0.01295	0.009409	-0.0096	0.011216	0.00148	0.00515	0.003501	0.004142																		53.5	-0.01295	0.009409	-0.0096	0.011216	0.00148	0.00515	0.003501	0.004142
53.5	-0.01351	0.009724	-0.01036	0.012108	0.00272	0.0055	0.003398	0.004191																		53.5	-0.01351	0.009724	-0.01036	0.012108	0.00272	0.0055	0.003398	0.004191
53.6	-0.00576	0.007927	-0.00909	0.011071	0.00282	0.00542	0.0042	0.003872																		53.6	-0.00576	0.007927	-0.00909	0.011071	0.00282	0.00542	0.0042	0.003872
53.6	-0.0052	0.007573	-0.00937	0.01133	0.00291	0.00567	0.004029	0.003773																		53.6	-0.0052	0.007573	-0.00937	0.01133	0.00291	0.00567	0.004029	0.003773
53.7	-0.00625	0.00804	-0.0085	0.010486	0.00303	0.00527	0.004087	0.003864																		53.7	-0.00625	0.00804	-0.0085	0.010486	0.00303	0.00527	0.004087	0.003864
53.7	-0.00645	0.008205	-0.00944	0.011247	0.0045	0.00488	0.004202	0.003815																		53.7	-0.00645	0.008205	-0.00944	0.011247	0.0045	0.00488	0.004202	0.003815
53.8	-0.0056	0.007729	-0.00927	0.011262	0.00499	0.00524	0.004122	0.003837																		53.8	-0.0056	0.007729	-0.00927	0.011262	0.00499	0.00524	0.004122	0.003837
53.8	-0.00577	0.008328	-0.00745	0.010721	0.00373	0.00475	0.004435	0.003884																		53.8	-0.00577	0.008328	-0.00745	0.010721	0.00373	0.00475	0.004435	0.003884
53.9	-0.0061	0.008022	-0.00698	0.011252	0.0047	0.00513	0.004208	0.00375																		53.9	-0.0061	0.008022	-0.00698	0.011252	0.0047	0.00513	0.004208	0.00375
53.9	-0.00045	0.0091	-0.00773	0.011471	0.00455	0.00513	0.004369	0.003846																		53.9	-0.00045	0.0091	-0.00773	0.011471	0.00455	0.00513	0.004369	0.003846
54	9.51e-05	0.009291	-0.0105	0.016339	0.00516	0.00552	0.003991	0.003612																		54	9.51e-05	0.009291	-0.0105	0.016339	0.00516	0.00552	0.003991	0.003612
54	-0.0001	0.008895	-0.01044	0.016416	0.00464	0.00507	0.004127	0.003752																		54	-0.0001	0.008895	-0.01044	0.016416	0.00464	0.00507	0.004127	0.003752
54.1	-0.00085	0.009032	-0.00991	0.016333	0.00474	0.00513	0.004162	0.003821																		54.1	-0.00085	0.009032	-0.00991	0.016333	0.00474	0.00513	0.004162	0.003821
54.1	0.000351	0.009064	-0.0104	0.016564	0.006	0.00534	0.004478	0.003673																		54.1	0.000351	0.009064	-0.0104	0.016564	0.006	0.00534	0.004478	0.003673
54.2	0.000146	0.009504	-0.00902	0.016077	0.00486	0.00513	-0.00119	0.005527																		54.2	0.000146	0.009504	-0.00902	0.016077	0.00486	0.00513	-0.00119	0.005527
54.2	0.002281	0.00774	-0.00877	0.016137	0.00529	0.0055	-0.00102	0.005475																		54.2	0.002281	0.00774	-0.00877	0.016137	0.00529	0.0055	-0.00102	0.005475
54.3	0.001148	0.008034	-0.01025	0.015958	0.00528	0.00519	-0.00131	0.005605																		54.3	0.001148	0.008034	-0.01025	0.015958	0.00528	0.00519	-0.00131	0.005605
54.3	0.001928	0.007739	-0.00973	0.015717	0.00473	0.0049	-0.00193	0.005617																		54.3	0.001928	0.007739	-0.00973	0.015717	0.00473	0.0049	-0.00193	0.005617
54.4	0.001939	0.007915	-0.00983	0.015702	0.00455	0.00531	-0.00039	0.005937																		54.4	0.001939	0.007915	-0.00983	0.015702	0.00455	0.00531	-0.00039	0.005937
54.4	0.002008	0.007677	-0.01038	0.016288	0.00459	0.00522	-0.0004	0.005932																		54.4	0.002008	0.007677	-0.01038	0.016288	0.00459	0.00522	-0.0004	0.005932
54.5	0.001175	0.007962	-0.00965	0.015346	0.00347	0.00527	0.000628	0.006304																		54.5	0.001175	0.007962	-0.00965	0.015346	0.00347	0.00527	0.000628	0.006304
54.5	0.001624	0.007844	-0.01057	0.016234	0.00311	0.0049	0.000538	0.006408																		54.5	0.001624	0.007844	-0.01057	0.016234	0.00311	0.0049	0.000538	0.006408
54.6	0.001991	0.008296	-0.01015	0.015988	0.00308	0.00516	0.000914	0.006385																		54.6	0.001991	0.008296	-0.01015	0.015988	0.00308	0.00516	0.000914	0.006385
54.6	0.005647	0.008974	-0.00969	0.015918	-0.00221	0.00359	0.001134	0.00622																		54.6	0.005647	0.008974	-0.00969	0.015918	-0.00221	0.00359	0.001134	0.00622
54.7	0.005353	0.009216	-0.00906	0.015683	-0.00166	0.00344	0.00087	0.006354																		54.7	0.005353	0.009216	-0.00906	0.015683	-0.00166	0.00344	0.00087	0.006354
54.7	0.005486	0.00927	-0.01009	0.016228	-0.0021	0.00338	0.000782	0.006287																		54.7	0.005486	0.00927	-0.01009	0.016228	-0.0021	0.00338	0.000782	0.006287
54.8	0.005736	0.008637	-0.00966	0.015958	-0.00216	0.00329	0.000567	0.006452																		54.8	0.005736	0.008637	-0.00966	0.015958	-0.00216	0.00329	0.000567	0.006452
54.8	0.00462	0.009234	-0.0109	0.01547	-0.00197	0.00328	0.000225	0.006267																		54.8	0.00462	0.009234	-0.0109	0.01547	-0.00197	0.00328	0.000225	0.006267
54.9	0.005669	0.009186	-0.01072	0.014668	-0.00194	0.0033	0.000138	0.006377																		54.9	0.005669	0.009186	-0.01072	0.014668	-0.00194	0.0033	0.000138	0.006377
54.9	0.006552	0.00962	-0.01139	0.015564	0.000284	0.00283	0.000363	0.006334																		54.9	0.006552	0.00962	-0.01139	0.015564	0.000284	0.00283	0.000363	0.006334
55	0.005786	0.009583	-0.01172	0.015573	0.000764	0.00276	0.000407	0.00624																		55	0.005786	0.009583	-0.01172	0.015573	0.000764	0.00276	0.000407	0.00624
55	0.008856	0.008694	-0.00998	0.015629	5.77e-05	0.00296	0.000219	0.006317																		55	0.008856	0.008694	-0.00998	0.015629	5.77e-05	0.00296	0.000219	0.006317
55.1	0.009335	0.008729	-0.0106	0.01556	0.00033	0.00255	0.000353	0.006385																		55.1	0.009335	0.008729	-0.0106	0.01556	0.00033	0.00255	0.000353	0.006385
55.1	0.009242	0.008848	-0.01127	0.015553	0.00119	0.00308	4.79e-05	0.0064																		55.1	0.009242	0.008848	-0.01127	0.015553	0.00119	0.00308	4.79e-05	0.0064
55.2	0.009113	0.009118	-0.01175	0.016141	0.00109	0.00321	0.001173	0.00806																		55.2	0.009113	0.009118	-0.01175	0.016141	0.00109	0.00321	0.001173	0.00806
55.2	0.008962	0.008928	-0.01102	0.015637	0.00171	0.00283	0.001227	0.008084																		55.2	0.008962	0.008928	-0.01102	0.015637	0.00171	0.00283	0.001227	0.008084
55.3	0.009565	0.009355	-0.01126	0.01529	0.00135	0.00294	0.001541	0.008136																		55.3	0.009565	0.009355	-0.01126	0.01529	0.00135	0.00294	0.001541	0.008136
55.3	0.008278	0.008996	-0.01158	0.015925	0.00066	0.00319	0.001498	0.008183																		55.3	0.008278	0.008996	-0.01158	0.015925	0.00066	0.00319	0.001498	0.008183
55.4	0.007869	0.008373	-0.01098	0.0154	0.00133	0.0028	0.000109	0.007879																		55.4	0.007869	0.008373	-0.01098	0.0154	0.00133	0.0028	0.000109	0.007879
55.4	0.009445	0.008913	-0.01205	0.015793	0.0007	0.0034	-6.2e-05	0.007941																		55.4	0.009445	0.008913	-0.01205	0.015793	0.0007	0.0034	-6.2e-05	0.007941
55.5	0.009425	0.008878	-0.01254	0.016731	0.00119	0.0031	-0.00029	0.007694																		55.5	0.009425	0.008878	-0.01254	0.016731	0.00119	0.0031	-0.00029	0.007694
55.5	0.00989	0.008783	-0.01138	0.015608	0.000541	0.00307	-0.0003	0.007631																		55.5	0.00989	0.008783	-0.01138	0.015608	0.000541	0.00307	-0.0003	0.007631
55.6	0.009171	0.008582	-0.01219	0.015724	0.000249	0.00317	-0.00128	0.007831																		55.6	0.009171	0.008582	-0.01219	0.015724	0.000249	0.00317	-0.00128	0.007831
55.6	0.011326	0.009947	-0.01157	0.015872	0.000397	0.00322	-0.00113	0.007853																		55.6	0.011326	0.009947	-0.01157	0.015872	0.000397	0.00322	-0.00113	0.007853
55.7	0.01105	0.009681	-0.01127	0.015568	0.004	0.00352	-0.00113	0.007797																		55.7	0.01105	0.009681	-0.01127	0.015568	0.004	0.00352	-0.00113	0.007797
55.7	0.011721	0.009475	-0.01098	0.015288	0.00515	0.0039	-0.00125	0.007776																		55.7	0.011721	0.009475	-0.01098	0.015288	0.00515	0.0039	-0.00125	0.007776
55.8	0.011591	0.009771	-0.01078	0.015367	0.00362	0.00323	-0.00117	0.007907																		55.8	0.011591	0.009771	-0.01078	0.015367	0.00362	0.00323	-0.00117	0.007907
55.8	0.010997	0.009232	-0.0125	0.015824	0.00424	0.00347	-0.00089	0.007819																		55.8	0.010997	0.009232	-0.0125	0.015824	0.00424	0.00347	-0.00089	0.007819
55.9	0.011221	0.009938	-0.0144	0.015515	0.00471	0.00377	-0.00119	0.007955																		55.9	0.011221	0.009938	-0.0144	0.015515	0.00471	0.00377	-0.00119	0.007955
55.9	0.010289	0.009647	-0.01366	0.014973	0.00438	0.00342	-0.00196	0.007811																		55.9	0.010289	0.009647	-0.01366	0.014973	0.00438	0.00342	-0.00196	0.007811
56	0.009332	0.009815	-0.00436	0.006846	0.00596	0.00387	-0.00216	0.007727																		56	0.009332	0.009815	-0.00436	0.006846	0.00596	0.00387	-0.00216	0.007727
56	0.014087	0.009186	-0.00596	0.006577	0.00589	0.00387	-0.0022	0.007709																		56	0.014087	0.009186	-0.00596	0.006577	0.00589	0.00387	-0.0022	0.007709
56.1	0.015073	0.009122	-0.00405	0.006045	0.00453	0.004	-0.00221	0.00772																		56.1	0.015073	0.009122	-0.00405	0.006045	0.00453	0.004	-0.00221	0.00772
56.1	0.015552	0.008805	-0.00443	0.006239	0.00525	0.00417	-0.00206	0.007746																		56.1	0.015552	0.008805	-0.00443	0.006239	0.00525	0.00417	-0.00206	0.007746
56.2	0.015908	0.00828	-0.0031	0.006158	0.00411	0.00395	-0.00516	0.006094																		56.2	0.015908	0.00828	-0.0031	0.006158	0.00411	0.00395	-0.00516	0.006094
56.2	0.016157	0.008137	-0.00251	0.005307	0.00397	0.00397	-0.00519	0.006105																		56.2	0.016157	0.008137	-0.00251	0.005307	0.00397	0.00397	-0.00519	0.006105
56.3	0.015903	0.008523	-0.00331	0.006126	0.00413	0.00405	-0.00479	0.00591																		56.3	0.015903	0.008523	-0.00331	0.006126	0.00413	0.00405	-0.00479	0.00591
56.3	0.015971	0.0084	-0.00341	0.006109	0.004	0.00387	-0.00587	0.00602																		56.3	0.015971	0.0084	-0.00341	0.006109	0.004	0.00387	-0.00587	0.00602
56.4	0.016259	0.008133	-0.00296	0.005918	0.00432	0.00403	-0.00593	0.005997																		56.4	0.016259	0.008133	-0.00296	0.005918	0.00432	0.00403	-0.00593	0.005997
56.4	0.016241	0.008397	-0.00334	0.00609	0.00483	0.00425	-0.00606	0.006012																		56.4	0.016241	0.008397	-0.00334	0.00609	0.00483	0.00425	-0.00606	0.006012
56.5	0.01574	0.008037	-0.00337	0.006094	0.00263	0.00446	-0.00593	0.006004																		56.5	0.01574	0.008037	-0.00337	0.006094	0.00263	0.00446	-0.00593	0.006004
56.5	0.016191	0.008064	-0.00264	0.005633	0.00301	0.00458	-0.00601	0.006069																		56.5	0.016191	0.008064	-0.00264	0.005633	0.00301	0.00458	-0.00601	0.006069
56.6	0.014206	0.006975	-0.00355	0.00602	0.00216	0.00425	-0.00618	0.005989																		56.6	0.014206	0.006975	-0.00355	0.00602	0.00216	0.00425	-0.00618	0.005989
56.6	0.011603	0.006547	-0.00343	0.006396	0.00267	0.00451	-0.00612	0.006088																		56.6	0.011603	0.006547	-0.00343	0.006396	0.00267	0.00451	-0.00612	0.006088
56.7	0.011923	0.006739	-0.0031	0.006167	-0.00232	0.00519	-0.00623	0.006003																		56.7	0.011923	0.006739	-0.0031	0.006167	-0.00232	0.00519	-0.00623	0.006003
56.7	0.01093	0.006646	-0.00335	0.00602	-0.00442	0.00524	-0.00623	0.006074																		56.7	0.01093	0.006646	-0.00335	0.00602	-0.00442	0.00524	-0.00623	0.006074
56.8	0.011373	0.006502	-0.00354	0.006317	-0.0047	0.00539	-0.00652	0.00627																		56.8	0.011373	0.006502	-0.00354	0.006317	-0.0047	0.00539	-0.00652	0.00627
56.8	0.011539	0.006666	-0.00169	0.005317	-0.00399	0.00512	-0.00566	0.006194																		56.8	0.011539	0.006666	-0.00169	0.005317	-0.00399	0.00512	-0.00566	0.006194
56.9	0.011327	0.006682	-0.00487	0.005095	-0.00416	0.00507	-0.00651	0.006134																		56.9	0.011327	0.006682	-0.00487	0.005095	-0.00416	0.00507	-0.00651	0.006134
56.9	0.007008	0.004578	-0.00479	0.004735	-0.00287	0.00582	-0.00651	0.006116																		56.9	0.007008	0.004578	-0.00479	0.004735	-0.00287	0.00582	-0.00651	0.006116
57	0.005237	0.004505	-0.00611	0.004615	-0.00244	0.00597	-0.00639	0.006126																		57	0.005237	0.004505	-0.00611	0.004615	-0.00244	0.00597	-0.00639	0.006126
57	0.007792	0.005418	-0.00732	0.004807	-0.00284	0.00602	-0.00675	0.006119																		57	0.007792	0.005418	-0.00732	0.004807	-0.00284	0.00602	-0.00675	0.006119
57.1	0.007712	0.005603	-0.00685	0.005039	-0.00315	0.00532	-0.00678	0.006114																		57.1	0.007712	0.005603	-0.00685	0.005039	-0.00315	0.00532	-0.00678	0.006114
57.1	0.007631	0.005313	-0.00632	0.004866	-0.00379	0.00552	-0.00641	0.005984																		57.1	0.007631	0.005313	-0.00632	0.004866	-0.00379	0.00552	-0.00641	0.005984
57.2	0.007724	0.005381	-0.00699	0.004668	-0.00348	0.00531	-0.00597	0.005608																		57.2	0.007724	0.005381	-0.00699	0.004668	-0.00348	0.00531	-0.00597	0.005608
57.2	0.011359	0.003913	-0.00685	0.004695	-0.00332	0.00575	-0.00582	0.005655																		57.2	0.011359	0.003913	-0.00685	0.004695	-0.00332	0.00575	-0.00582	0.005655
57.3	0.011323	0.004063	-0.00815	0.004824	-0.00346	0.0059	-0.00558	0.005473																		57.3	0.011323	0.004063	-0.00815	0.004824	-0.00346	0.0059	-0.00558	0.005473
57.3	0.010793	0.00381	-0.0076	0.005036	-0.00359	0.00576	-0.00635	0.00553																		57.3	0.010793	0.00381	-0.0076	0.005036	-0.00359	0.00576	-0.00635	0.00553
57.4	0.011152	0.004045	-0.00689	0.00422	-0.00373	0.00567	-0.00697	0.005493																		57.4	0.011152	0.004045	-0.00689	0.00422	-0.00373	0.00567	-0.00697	0.005493
57.4	0.011074	0.003708	-0.0066	0.004289	-0.00408	0.00595	-0.00673	0.005451																		57.4	0.011074	0.003708	-0.0066	0.004289	-0.00408	0.00595	-0.00673	0.005451
57.5	0.011282	0.003936	-0.00739	0.004357	-0.00315	0.00565	-0.00846	0.004537																		57.5	0.011282	0.003936	-0.00739	0.004357	-0.00315	0.00565	-0.00846	0.004537
57.5	0.01163	0.003935	-0.0073	0.004733	-0.00309	0.0054	-0.00835	0.004532																		57.5	0.01163	0.003935	-0.0073	0.004733	-0.00309	0.0054	-0.00835	0.004532
57.6	0.011172	0.004076	-0.00725	0.004456	-0.00307	0.00541	-0.00765	0.004375																		57.6	0.011172	0.004076	-0.00725	0.004456	-0.00307	0.00541	-0.00765	0.004375
57.6	0.011511	0.003879	-0.00686	0.004126	-0.00311	0.0054	-0.00777	0.004444																		57.6	0.011511	0.003879	-0.00686	0.004126	-0.00311	0.0054	-0.00777	0.004444
57.7	0.010918	0.003912	-0.00804	0.005566	0.000408	0.00457	-0.00739	0.004314																		57.7	0.010918	0.003912	-0.00804	0.005566	0.000408	0.00457	-0.00739	0.004314
57.7	0.011099	0.003861	-0.0074	0.004663	-0.00139	0.00403	-0.00771	0.004435																		57.7	0.011099	0.003861	-0.0074	0.004663	-0.00139	0.00403	-0.00771	0.004435
57.8	0.011116	0.004146	-0.00732	0.004662	-0.000649	0.00436	-0.00751	0.004391																		57.8	0.011116	0.004146	-0.00732	0.004662	-0.000649	0.00436	-0.00751	0.004391
57.8	0.011054	0.003782	-0.00763	0.004277	-0.000736	0.00415	-0.00699	0.004504																		57.8	0.011054	0.003782	-0.00763	0.004277	-0.000736	0.00415	-0.00699	0.004504
57.9	0.010051	0.004001	-0.0082	0.004758	-0.000774	0.00422	-0.00706	0.00465																		57.9	0.010051	0.004001	-0.0082	0.004758	-0.000774	0.00422	-0.00706	0.00465
57.9	0.01019	0.004509	-0.00778	0.004932	-0.000818	0.00424	-0.00638	0.004673																		57.9	0.01019	0.004509	-0.00778	0.004932	-0.000818	0.00424	-0.00638	0.004673
58	0.013235	0.006222	-0.00739	0.005132	-0.00301	0.00266	-0.00647	0.004568																		58	0.013235	0.006222	-0.00739	0.005132	-0.00301	0.00266	-0.00647	0.004568
58	0.016051	0.006648	-0.00599	0.005595	-0.00341	0.00247	-0.0066	0.004719																		58	0.016051	0.006648	-0.00599	0.005595	-0.00341	0.00247	-0.0066	0.004719
58.1	0.014715	0.006878	-0.00761	0.005671	-0.00287	0.00226	-0.00652	0.00467																		58.1	0.014715	0.006878	-0.00761	0.005671	-0.00287	0.00226	-0.00652	0.00467
58.1	0.015693	0.006806	-0.00693	0.005242	-0.00259	0.00229	-0.00625	0.004684																		58.1	0.015693	0.006806	-0.00693	0.005242	-0.00259	0.00229	-0.00625	0.004684
58.2	0.014776	0.006159	-0.00635	0.005978	-0.00361	0.00203	-0.00823	0.005287																		58.2	0.014776	0.006159	-0.00635	0.005978	-0.00361	0.00203	-0.00823	0.005287
58.2	0.011344	0.007932	-0.00665	0.005888	-0.00262	0.00232	-0.00822	0.005276																		58.2	0.011344	0.007932	-0.00665	0.005888	-0.00262	0.00232	-0.00822	0.005276
58.3	0.012288	0.007772	-0.00715	0.005927	-0.00249	0.0024	-0.00792	0.005118																		58.3	0.012288	0.007772	-0.00715	0.005927	-0.00249	0.0024	-0.00792	0.005118
58.3	0.011819	0.007655	-0.00719	0.005976	-0.00258	0.003	-0.00895	0.005266																		58.3	0.011819	0.007655	-0.00719	0.005976	-0.00258	0.003	-0.00895	0.005266
58.4	0.011615	0.007914	-0.00692	0.005751	-0.00423	0.00244	-0.00836	0.005415																		58.4	0.011615	0.007914	-0.00692	0.005751	-0.00423	0.00244	-0.00836	0.005415
58.4	0.011439	0.007535	-0.00643	0.005317	-0.00396	0.00249	-0.00844	0.005472																		58.4	0.011439	0.007535	-0.00643	0.005317	-0.00396	0.00249	-0.00844	0.005472
58.5	0.011906	0.008194	-0.00715	0.006032	-0.00306	0.00274	-0.0081	0.005211																		58.5	0.011906	0.008194	-0.00715	0.006032	-0.00306	0.00274	-0.0081	0.005211
58.5	0.01124	0.007813	-0.00728	0.005892	-0.00346	0.00261	-0.0083	0.00546																		58.5	0.01124	0.007813	-0.00728	0.005892	-0.00346	0.00261	-0.0083	0.00546
58.6	0.010226	0.007849	-0.00687	0.005786	-0.00324	0.00272	-0.00905	0.005433																		58.6	0.010226	0.007849	-0.00687	0.005786	-0.00324	0.00272	-0.00905	0.005433
58.6	0.009946	0.008061	-0.00693	0.005685	-0.00364	0.00253	-0.009	0.005439																		58.6	0.009946	0.008061	-0.00693	0.005685	-0.00364	0.00253	-0.009	0.005439
58.7	0.01094	0.007993	-0.00728	0.005917	-0.00511	0.0024	-0.00923	0.005575																		58.7	0.01094	0.007993	-0.00728	0.005917	-0.00511	0.0024	-0.00923	0.005575
58.7	0.010702	0.007992	-0.00715	0.006061	-0.00662	0.00299	-0.00908	0.005491																		58.7	0.010702	0.007992	-0.00715	0.006061	-0.00662	0.00299	-0.00908	0.005491
58.8	0.010386	0.008264	-0.00703	0.0061	-0.00587	0.00268	-0.00903	0.005514																		58.8	0.010386	0.008264	-0.00703	0.0061	-0.00587	0.00268	-0.00903	0.005514
58.8	0.01007	0.008119	-0.00706	0.00595	-0.00608	0.00255	-0.00985	0.005238																		58.8	0.01007	0.008119	-0.00706	0.00595	-0.00608	0.00255	-0.00985	0.005238
58.9	0.010605	0.008103	-0.01087	0.006236	-0.00536	0.00273	-0.0099	0.005278																		58.9	0.010605	0.008103	-0.01087	0.006236	-0.00536	0.00273	-0.0099	0.005278
58.9	0.008099	0.007303	-0.01088	0.006114	-0.00453	0.00339	-0.00966	0.005401																		58.9	0.008099	0.007303	-0.01088	0.006114	-0.00453	0.00339	-0.00966	0.005401
59	0.007736	0.007178	-0.00848	0.00494	-0.00453	0.00351	-0.00946	0.005221																		59	0.007736	0.007178	-0.00848	0.00494	-0.00453	0.00351	-0.00946	0.005221
59	0.011526	0.009015	-0.00769	0.004842	-0.00474	0.00359	-0.00936	0.005276																		59	0.011526	0.009015	-0.00769	0.004842	-0.00474	0.00359	-0.00936	0.005276
59.1	0.011856	0.009154	-0.00781	0.00499	-0.00338	0.00361	-0.00965	0.005351																		59.1	0.011856	0.009154	-0.00781	0.00499	-0.00338	0.00361	-0.00965	0.005351
59.1	0.010677	0.009554	-0.0076	0.004818	-0.00433	0.00351	-0.01025	0.005474																		59.1	0.010677	0.009554	-0.0076	0.004818	-0.00433	0.00351	-0.01025	0.005474
59.2	0.011401	0.009071	-0.0085	0.004838	-0.00498	0.00367	-0.01108	0.005492																		59.2	0.011401	0.009071	-0.0085	0.004838	-0.00498	0.00367	-0.01108	0.005492
59.2	0.013169	0.008441	-0.00864	0.004932	-0.0049	0.00349	-0.01126	0.005617																		59.2	0.013169	0.008441	-0.00864	0.004932	-0.0049	0.00349	-0.01126	0.005617
59.3	0.012453	0.008325	-0.00884	0.004833	-0.0047	0.00389	-0.01071	0.005687																		59.3	0.012453	0.008325	-0.00884	0.004833	-0.0047	0.00389	-0.01071	0.005687
59.3	0.013198	0.008383	-0.00845	0.004818	-0.00358	0.00354	-0.01067	0.005677																		59.3	0.013198	0.008383	-0.00845	0.004818	-0.00358	0.00354	-0.01067	0.005677
59.4	0.01293	0.008639	-0.00822	0.004796	-0.00343	0.00346	-0.01192	0.005311																		59.4	0.01293	0.008639	-0.00822	0.004796	-0.00343	0.00346	-0.01192	0.005311
59.4	0.013436	0.008593	-0.00866	0.004679	-0.00377	0.00341	-0.01232	0.005419																		59.4	0.013436	0.008593	-0.00866	0.004679	-0.00377	0.00341	-0.01232	0.005419
59.5	0.013924	0.008386	-0.00887	0.004688	-0.00351	0.00349	-0.01318	0.005087																		59.5	0.013924	0.008386	-0.00887	0.004688	-0.00351	0.00349	-0.01318	0.005087
59.5	0.014094	0.008482	-0.0085	0.004818	-0.00314	0.00302	-0.01294	0.004958																		59.5	0.014094	0.008482	-0.0085	0.004818	-0.00314	0.00302	-0.01294	0.004958
59.6	0.016157	0.008192	-0.00869	0.004781	-0.00349	0.00348	-0.0132	0.005072																		59.6	0.016157	0.008192	-0.00869	0.004781	-0.00349	0.00348	-0.0132	0.005072
59.6	0.015771	0.008067	-0.00837	0.00486	-0.00366	0.00339	-0.01332	0.0051																		59.6	0.015771	0.008067	-0.00837	0.00486	-0.00366	0.00339	-0.01332	0.0051
59.7	0.014748	0.008161	-0.00774	0.004644	-0.00524	0.00447	-0.01305	0.004994																		59.7	0.014748	0.008161	-0.00774	0.004644	-0.00524	0.00447	-0.01305	0.004994
59.7	0.015738	0.008048	-0.00847	0.004865	-0.00654	0.00523	-0.01307	0.005054																		59.7	0.015738	0.008048	-0.00847	0.004865	-0.00654	0.00523	-0.01307	0.005054
59.8	0.014868	0.008136	-0.00826	0.004867	-0.00648	0.00545	-0.01312	0.005027																		59.8	0.014868	0.008136	-0.00826	0.004867	-0.00648	0.00545	-0.01312	0.005027
59.8	0.016534	0.008121	-0.00803	0.004874	-0.0058	0.00503	-0.01306	0.005169																		59.8	0.016534	0.008121	-0.00803	0.004874	-0.0058	0.00503	-0.01306	0.005169
59.9	0.015427	0.008291	-0.00711	0.004771	-0.00624	0.00505	-0.01315	0.005226																		59.9	0.015427	0.008291	-0.00711	0.004771	-0.00624	0.00505	-0.01315	0.005226
59.9	0.014233	0.007456	-0.00739	0.004817	-0.00576	0.00503	-0.01404	0.0048																		59.9	0.014233	0.007456	-0.00739	0.004817	-0.00576	0.00503	-0.01404	0.0048
60	0.014212	0.00771	-0.00481	0.004623	-0.00554	0.00507	-0.01416	0.004887																		60	0.014212	0.00771	-0.00481	0.004623	-0.00554	0.00507	-0.01416	0.004887
60	0.009782	0.004547	-0.00728	0.003453	-0.00606	0.0054	-0.0141	0.00485																		60	0.009782	0.004547	-0.00728	0.003453	-0.00606	0.0054	-0.0141	0.00485
60.1	0.009659	0.004631	-0.00459	0.003018	-0.00602	0.00515	-0.01401	0.00484																		60.1	0.009659	0.004631	-0.00459	0.003018	-0.00602	0.00515	-0.01401	0.00484
60.1	0.010629	0.004452	-0.00434	0.003198	-0.00662	0.00475	-0.01425	0.004936																		60.1	0.010629	0.004452	-0.00434	0.003198	-0.00662	0.00475	-0.01425	0.004936
60.2	0.010322	0.004945	-0.00384	0.003295	-0.00672	0.00556	-0.00997	0.005163																		60.2	0.010322	0.004945	-0.00384	0.003295	-0.00672	0.00556	-0.00997	0.005163
60.2	0.013767	0.004474	-0.00487	0.003181	-0.00655	0.00517	-0.01003	0.005075																		60.2	0.013767	0.004474	-0.00487	0.003181	-0.00655	0.00517	-0.01003	0.005075
60.3	0.013696	0.004347	-0.00438	0.003375	-0.00627	0.00502	-0.00964	0.005119																		60.3	0.013696	0.004347	-0.00438	0.003375	-0.00627	0.00502	-0.00964	0.005119
60.3	0.013342	0.004372	-0.00433	0.003382	-0.00693	0.00534	-0.00929	0.005208																		60.3	0.013342	0.004372	-0.00433	0.003382	-0.00693	0.00534	-0.00929	0.005208
60.4	0.014148	0.00451	-0.00491	0.003317	-0.00637	0.00537	-0.00794	0.005426																		60.4	0.014148	0.00451	-0.00491	0.003317	-0.00637	0.00537	-0.00794	0.005426
60.4	0.014262	0.00435	-0.00494	0.003369	-0.00658	0.00526	-0.00794	0.005429																		60.4	0.014262	0.00435	-0.00494	0.003369	-0.00658	0.00526	-0.00794	0.005429
60.5	0.013374	0.00441	-0.00358	0.003494	-0.00629	0.00515	-0.00862	0.005449																		60.5	0.013374	0.00441	-0.00358	0.003494	-0.00629	0.00515	-0.00862	0.005449
60.5	0.012665	0.004446	-0.00406	0.003451	-0.00564	0.00516	-0.00869	0.005375																		60.5	0.012665	0.004446	-0.00406	0.003451	-0.00564	0.00516	-0.00869	0.005375
60.6	0.011613	0.004131	-0.00417	0.003339	-0.00657	0.00554	-0.00808	0.005215																		60.6	0.011613	0.004131	-0.00417	0.003339	-0.00657	0.00554	-0.00808	0.005215
60.6	0.016671	0.005493	-0.004	0.003494	-0.00702	0.0059	-0.00808	0.005302																		60.6	0.016671	0.005493	-0.004	0.003494	-0.00702	0.0059	-0.00808	0.005302
60.7	0.016809	0.005538	-0.00302	0.003783	-0.00738	0.00624	-0.00774	0.005248																		60.7	0.016809	0.005538	-0.00302	0.003783	-0.00738	0.00624	-0.00774	0.005248
60.7	0.01652	0.005799	-0.00375	0.003565	-0.00763	0.00634	-0.0078	0.005312																		60.7	0.01652	0.005799	-0.00375	0.003565	-0.00763	0.00634	-0.0078	0.005312
60.8	0.016262	0.005397	-0.00377	0.003536	-0.0074	0.00583	-0.00778	0.005282																		60.8	0.016262	0.005397	-0.00377	0.003536	-0.0074	0.00583	-0.00778	0.005282
60.8	0.015562	0.005283	-0.00281	0.003401	-0.0081	0.00642	-0.0078	0.005481																		60.8	0.015562	0.005283	-0.00281	0.003401	-0.0081	0.00642	-0.0078	0.005481
60.9	0.015814	0.00559	-0.00318	0.003545	-0.00739	0.00617	-0.00773	0.0054																		60.9	0.015814	0.00559	-0.00318	0.003545	-0.00739	0.00617	-0.00773	0.0054
60.9	0.015763	0.005723	-0.00323	0.003435	-0.00801	0.00649	-0.00715	0.005413																		60.9	0.015763	0.005723	-0.00323	0.003435	-0.00801	0.00649	-0.00715	0.005413
61	0.018708	0.007396	-0.00239	0.004166	-0.00998	0.00539	-0.00706	0.005384																		61	0.018708	0.007396	-0.00239	0.004166	-0.00998	0.00539	-0.00706	0.005384
61	0.014039	0.007058	-0.00266	0.004287	-0.0105	0.00558	-0.00707	0.005337																		61	0.014039	0.007058	-0.00266	0.004287	-0.0105	0.00558	-0.00707	0.005337
61.1	0.013465	0.007007	-0.00071	0.004739	-0.0103	0.00497	-0.00715	0.00542																		61.1	0.013465	0.007007	-0.00071	0.004739	-0.0103	0.00497	-0.00715	0.00542
61.1	0.01297	0.006813	-0.00039	0.004892	-0.0104	0.00534	-0.00504	0.003592																		61.1	0.01297	0.006813	-0.00039	0.004892	-0.0104	0.00534	-0.00504	0.003592
61.2	0.011814	0.006777	-0.00028	0.004857	-0.0114	0.00533	-0.0051	0.003577																		61.2	0.011814	0.006777	-0.00028	0.004857	-0.0114	0.00533	-0.0051	0.003577
61.2	0.012889	0.007584	-0.00062	0.004698	-0.0111	0.00537	-0.00505	0.003587																		61.2	0.012889	0.007584	-0.00062	0.004698	-0.0111	0.00537	-0.00505	0.003587
61.3	0.011412	0.006458	-0.00034	0.004895	-0.0113	0.00555	-0.0051	0.003548																		61.3	0.011412	0.006458	-0.00034	0.004895	-0.0113	0.00555	-0.0051	0.003548
61.3	0.012072	0.006955	-0.00019	0.004957	-0.0109	0.00562	-0.00428	0.003656																		61.3	0.012072	0.006955	-0.00019	0.004957	-0.0109	0.00562	-0.00428	0.003656
61.4	0.011605	0.006806	-0.00034	0.004828	-0.0112	0.00582	-0.00492	0.003484																		61.4	0.011605	0.006806	-0.00034	0.004828	-0.0112	0.00582	-0.00492	0.003484
61.4	0.012032	0.006795	-0.00077	0.004772	-0.0102	0.00499	-0.00478	0.00349																		61.4	0.012032	0.006795	-0.00077	0.004772	-0.0102	0.00499	-0.00478	0.00349
61.5	0.011787	0.006688	-0.00035	0.0047	-0.0111	0.00579	-0.00468	0.003414																		61.5	0.011787	0.006688	-0.00035	0.0047	-0.0111	0.00579	-0.00468	0.003414
61.5	0.012172	0.007009	-1.4e-05	0.004963	-0.0111	0.0056	-0.00473	0.003573																		61.5	0.012172	0.007009	-1.4e-05	0.004963	-0.0111	0.0056	-0.00473	0.003573
61.6	0.011009	0.007072	-0.00068	0.004958	-0.00989	0.00524	-0.00379	0.003221																		61.6	0.011009	0.007072	-0.00068	0.004958	-0.00989	0.00524	-0.00379	0.003221
61.6	0.017283	0.010631	-0.00026	0.004915	-0.0108	0.0056	-0.00381	0.003298																		61.6	0.017283	0.010631	-0.00026	0.004915	-0.0108	0.0056	-0.00381	0.003298
61.7	0.0159	0.010498	-0.00067	0.004844	-0.00717	0.0033	-0.00402	0.003332																		61.7	0.0159	0.010498	-0.00067	0.004844	-0.00717	0.0033	-0.00402	0.003332
61.7	0.01658	0.010372	-0.00076	0.004757	-0.00689	0.00346	-0.00365	0.003289																		61.7	0.01658	0.010372	-0.00076	0.004757	-0.00689	0.00346	-0.00365	0.003289
61.8	0.016972	0.010462	-0.0007	0.004866	-0.00567	0.00311	-0.0039	0.003376																		61.8	0.016972	0.010462	-0.0007	0.004866	-0.00567	0.00311	-0.0039	0.003376
61.8	0.017124	0.010567	-0.00148	0.004703	-0.00621	0.00321	-0.00372	0.003341																		61.8	0.017124	0.010567	-0.00148	0.004703	-0.00621	0.00321	-0.00372	0.003341
61.9	0.017352	0.010813	-4.5e-06	0.004617	-0.00624	0.00317	-0.00299	0.003401																		61.9	0.017352	0.010813	-4.5e-06	0.004617	-0.00624	0.00317	-0.00299	0.003401
61.9	0.019474	0.009891	-0.00145	0.004665	-0.00724	0.00342	-0.00356	0.003407																		61.9	0.019474	0.009891	-0.00145	0.004665	-0.00724	0.00342	-0.00356	0.003407
62	0.01836	0.0092	0.000115	0.004914	-0.00725	0.00351	-0.00346	0.003444																		62	0.01836	0.0092	0.000115	0.004914	-0.00725	0.00351	-0.00346	0.003444
62	0.01722	0.010108	0.001944	0.004641	-0.00736	0.00346	-0.00335	0.003377																		62	0.01722	0.010108	0.001944	0.004641	-0.00736	0.00346	-0.00335	0.003377
62.1	0.017299	0.009941	0.002232	0.004668	-0.00765	0.00325	-0.00368	0.00332																		62.1	0.017299	0.009941	0.002232	0.004668	-0.00765	0.00325	-0.00368	0.00332
62.1	0.016519	0.009732	0.001996	0.004716	-0.00763	0.00331	-0.00333	0.003381																		62.1	0.016519	0.009732	0.001996	0.004716	-0.00763	0.00331	-0.00333	0.003381
62.2	0.013417	0.010995	0.003091	0.004834	-0.00862	0.00322	-0.00343	0.002578																		62.2	0.013417	0.010995	0.003091	0.004834	-0.00862	0.00322	-0.00343	0.002578
62.2	0.013128	0.010436	0.002789	0.004727	-0.00966	0.00354	-0.00338	0.002477																		62.2	0.013128	0.010436	0.002789	0.004727	-0.00966	0.00354	-0.00338	0.002477
62.3	0.014698	0.011162	0.003414	0.004954	-0.00877	0.00324	-0.00339	0.002622																		62.3	0.014698	0.011162	0.003414	0.004954	-0.00877	0.00324	-0.00339	0.002622
62.3	0.013502	0.010251	0.002307	0.0049	-0.00692	0.00314	-0.00339	0.002724																		62.3	0.013502	0.010251	0.002307	0.0049	-0.00692	0.00314	-0.00339	0.002724
62.4	0.013772	0.010798	0.003367	0.004952	-0.0084	0.00348	-0.00337	0.003067																		62.4	0.013772	0.010798	0.003367	0.004952	-0.0084	0.00348	-0.00337	0.003067
62.4	0.013079	0.01079	0.002417	0.004851	-0.00812	0.00343	-0.00356	0.003039																		62.4	0.013079	0.01079	0.002417	0.004851	-0.00812	0.00343	-0.00356	0.003039
62.5	0.012178	0.011142	0.002517	0.004841	-0.0085	0.00354	-0.00258	0.002937																		62.5	0.012178	0.011142	0.002517	0.004841	-0.0085	0.00354	-0.00258	0.002937
62.5	0.012019	0.010863	0.002644	0.004904	-0.00743	0.00371	-0.00231	0.00292																		62.5	0.012019	0.010863	0.002644	0.004904	-0.00743	0.00371	-0.00231	0.00292
62.6	0.01247	0.010299	0.002503	0.004932	-0.00774	0.00383	-0.00237	0.002901																		62.6	0.01247	0.010299	0.002503	0.004932	-0.00774	0.00383	-0.00237	0.002901
62.6	0.008823	0.007683	0.002299	0.005018	-0.00717	0.00365	-0.0025	0.002813																		62.6	0.008823	0.007683	0.002299	0.005018	-0.00717	0.00365	-0.0025	0.002813
62.7	0.008507	0.007965	0.001771	0.004944	-0.00675	0.00354	-0.00246	0.002905																		62.7	0.008507	0.007965	0.001771	0.004944	-0.00675	0.00354	-0.00246	0.002905
62.7	0.009685	0.008094	0.002125	0.004989	-0.00551	0.00337	-0.00255	0.002904																		62.7	0.009685	0.008094	0.002125	0.004989	-0.00551	0.00337	-0.00255	0.002904
62.8	0.009166	0.008013	0.002256	0.004921	-0.00513	0.00319	-0.00248	0.002824																		62.8	0.009166	0.008013	0.002256	0.004921	-0.00513	0.00319	-0.00248	0.002824
62.8	0.008518	0.00789	0.004124	0.005073	-0.00494	0.0031	-0.00291	0.002846																		62.8	0.008518	0.00789	0.004124	0.005073	-0.00494	0.0031	-0.00291	0.002846
62.9	0.008928	0.008256	0.003148	0.00504	-0.00448	0.00291	-0.0031	0.00286																		62.9	0.008928	0.008256	0.003148	0.00504	-0.00448	0.00291	-0.0031	0.00286
62.9	0.009759	0.008471	0.004295	0.005169	-0.00357	0.00256	-0.0034	0.002786																		62.9	0.009759	0.008471	0.004295	0.005169	-0.00357	0.00256	-0.0034	0.002786
63	0.001687	0.008417	-0.00122	0.007034	-0.00362	0.0026	-0.00325	0.002729																		63	0.001687	0.008417	-0.00122	0.007034	-0.00362	0.0026	-0.00325	0.002729
63	0.001022	0.008143	-0.00456	0.007501	-0.00424	0.00296	-0.00345	0.002824																		63	0.001022	0.008143	-0.00456	0.007501	-0.00424	0.00296	-0.00345	0.002824
63.1	-0.00035	0.008297	-0.00387	0.007888	-0.00424	0.00264	-0.00337	0.002783																		63.1	-0.00035	0.008297	-0.00387	0.007888	-0.00424	0.00264	-0.00337	0.002783
63.1	0.00043	0.00794	-0.00381	0.007737	-0.00442	0.0028	-0.00332	0.002709																		63.1	0.00043	0.00794	-0.00381	0.007737	-0.00442	0.0028	-0.00332	0.002709
63.2	0.000123	0.008692	-0.0036	0.007817	-0.00331	0.00203	-0.00386	0.002433																		63.2	0.000123	0.008692	-0.0036	0.007817	-0.00331	0.00203	-0.00386	0.002433
63.2	-0.00181	0.00885	-0.00321	0.007391	-0.00359	0.00226	-0.00421	0.002503																		63.2	-0.00181	0.00885	-0.00321	0.007391	-0.00359	0.00226	-0.00421	0.002503
63.3	-0.00132	0.009095	-0.00225	0.007321	-0.00347	0.00213	-0.00448	0.002551																		63.3	-0.00132	0.009095	-0.00225	0.007321	-0.00347	0.00213	-0.00448	0.002551
63.3	-0.00159	0.009024	-0.00326	0.007887	-0.0043	0.00288	-0.00453	0.002565																		63.3	-0.00159	0.009024	-0.00326	0.007887	-0.0043	0.00288	-0.00453	0.002565
63.4	-0.00195	0.008785	-0.00291	0.007711	-0.00368	0.00251	-0.00495	0.002574																		63.4	-0.00195	0.008785	-0.00291	0.007711	-0.00368	0.00251	-0.00495	0.002574
63.4	-0.00161	0.008946	-0.00258	0.007484	-0.00329	0.00242	-0.00533	0.002691																		63.4	-0.00161	0.008946	-0.00258	0.007484	-0.00329	0.00242	-0.00533	0.002691
63.5	-0.0021	0.009215	-0.00257	0.007468	-0.00432	0.00233	-0.00555	0.002586																		63.5	-0.0021	0.009215	-0.00257	0.007468	-0.00432	0.00233	-0.00555	0.002586
63.5	-0.00138	0.008954	-0.00269	0.007475	-0.00444	0.00243	-0.0053	0.002591																		63.5	-0.00138	0.008954	-0.00269	0.007475	-0.00444	0.00243	-0.0053	0.002591
63.6	-0.00285	0.00948	-0.00261	0.007546	-0.00405	0.00239	-0.00529	0.002707																		63.6	-0.00285	0.00948	-0.00261	0.007546	-0.00405	0.00239	-0.00529	0.002707
63.6	-0.00432	0.007722	-0.00411	0.008081	-0.00398	0.00228	-0.00512	0.002644																		63.6	-0.00432	0.007722	-0.00411	0.008081	-0.00398	0.00228	-0.00512	0.002644
63.7	-0.00277	0.008154	-0.00345	0.007586	-0.00169	0.00216	-0.00549	0.002697																		63.7	-0.00277	0.008154	-0.00345	0.007586	-0.00169	0.00216	-0.00549	0.002697
63.7	-0.00377	0.007486	-0.00451	0.008141	-0.00329	0.00241	-0.00499	0.002576																		63.7	-0.00377	0.007486	-0.00451	0.008141	-0.00329	0.00241	-0.00499	0.002576
63.8	-0.00362	0.007471	-0.00352	0.007575	-0.00376	0.00236	-0.00506	0.002629																		63.8	-0.00362	0.007471	-0.00352	0.007575	-0.00376	0.00236	-0.00506	0.002629
63.8	-0.00297	0.007612	-0.00425	0.007387	-0.00355	0.0022	-0.00385	0.003054																		63.8	-0.00297	0.007612	-0.00425	0.007387	-0.00355	0.0022	-0.00385	0.003054
63.9	-0.0033	0.007844	-0.00278	0.007385	-0.0036	0.0023	-0.00395	0.003017																		63.9	-0.0033	0.007844	-0.00278	0.007385	-0.0036	0.0023	-0.00395	0.003017
63.9	-0.00308	0.007714	-0.00197	0.00727	-0.00496	0.00277	-0.00433	0.002968																		63.9	-0.00308	0.007714	-0.00197	0.00727	-0.00496	0.00277	-0.00433	0.002968
64	0.00249	0.007784	-2.8e-05	0.006119	-0.00448	0.00289	-0.00428	0.003027																		64	0.00249	0.007784	-2.8e-05	0.006119	-0.00448	0.00289	-0.00428	0.003027
64	0.002624	0.007666	-0.0011	0.006186	-0.00495	0.00271	-0.00427	0.003029																		64	0.002624	0.007666	-0.0011	0.006186	-0.00495	0.00271	-0.00427	0.003029
64.1	0.002181	0.007304	-0.00052	0.006026	-0.00641	0.00304	-0.00427	0.003025																		64.1	0.002181	0.007304	-0.00052	0.006026	-0.00641	0.00304	-0.00427	0.003025
64.1	0.002391	0.008063	-0.00028	0.005864	-0.00534	0.00325	-0.00425	0.003037																		64.1	0.002391	0.008063	-0.00028	0.005864	-0.00534	0.00325	-0.00425	0.003037
64.2	0.002052	0.008008	-0.00126	0.00596	-0.00527	0.00304	-0.00389	0.002902																		64.2	0.002052	0.008008	-0.00126	0.00596	-0.00527	0.00304	-0.00389	0.002902
64.2	0.003401	0.006724	-0.00133	0.005874	-0.00441	0.00301	-0.00371	0.002907																		64.2	0.003401	0.006724	-0.00133	0.005874	-0.00441	0.00301	-0.00371	0.002907
64.3	0.004159	0.006957	-0.00029	0.005673	-0.00484	0.00288	-0.00369	0.002817																		64.3	0.004159	0.006957	-0.00029	0.005673	-0.00484	0.00288	-0.00369	0.002817
64.3	0.003749	0.006798	-0.00087	0.005984	-0.00433	0.00286	-0.00375	0.002833																		64.3	0.003749	0.006798	-0.00087	0.005984	-0.00433	0.00286	-0.00375	0.002833
64.4	0.003731	0.006684	-0.0003	0.005762	-0.00487	0.00284	-0.00353	0.002901																		64.4	0.003731	0.006684	-0.0003	0.005762	-0.00487	0.00284	-0.00353	0.002901
64.4	0.002993	0.00681	0.00018	0.005669	-0.00489	0.00313	-0.00335	0.002847																		64.4	0.002993	0.00681	0.00018	0.005669	-0.00489	0.00313	-0.00335	0.002847
64.5	0.002905	0.006521	-7e-05	0.005561	-0.00492	0.00314	-0.00327	0.002929																		64.5	0.002905	0.006521	-7e-05	0.005561	-0.00492	0.00314	-0.00327	0.002929
64.5	0.004075	0.007002	-8.3e-05	0.005698	-0.00376	0.00325	-0.00307	0.002867																		64.5	0.004075	0.007002	-8.3e-05	0.005698	-0.00376	0.00325	-0.00307	0.002867
64.6	0.00168	0.005949	-0.00028	0.005816	-0.00427	0.00337	-0.00306	0.002962																		64.6	0.00168	0.005949	-0.00028	0.005816	-0.00427	0.00337	-0.00306	0.002962
64.6	0.000735	0.00556	-0.00048	0.005968	-0.00354	0.00333	-0.00298	0.002985																		64.6	0.000735	0.00556	-0.00048	0.005968	-0.00354	0.00333	-0.00298	0.002985
64.7	0.001539	0.005833	-0.00033	0.00586	-0.0014	0.0042	-0.00287	0.002899																		64.7	0.001539	0.005833	-0.00033	0.00586	-0.0014	0.0042	-0.00287	0.002899
64.7	0.001273	0.005887	-0.00072	0.00605	-0.00161	0.00414	-0.00303	0.002987																		64.7	0.001273	0.005887	-0.00072	0.00605	-0.00161	0.00414	-0.00303	0.002987
64.8	0.001378	0.006532	0.000333	0.005626	-0.00156	0.00438	-0.00301	0.002908																		64.8	0.001378	0.006532	0.000333	0.005626	-0.00156	0.00438	-0.00301	0.002908
64.8	0.000727	0.005987	-0.00156	0.005716	-0.00204	0.00432	-0.00128	0.004022																		64.8	0.000727	0.005987	-0.00156	0.005716	-0.00204	0.00432	-0.00128	0.004022
64.9	0.00064	0.005558	-0.00236	0.005733	-0.00155	0.00437	-0.00158	0.004034																		64.9	0.00064	0.005558	-0.00236	0.005733	-0.00155	0.00437	-0.00158	0.004034
64.9	-0.00372	0.005841	-0.00208	0.005723	-0.001	0.00441	-0.00187	0.004074																		64.9	-0.00372	0.005841	-0.00208	0.005723	-0.001	0.00441	-0.00187	0.004074
65	-0.00298	0.005598	0.003352	0.005341	-0.00236	0.0048	-0.00167	0.004026																		65	-0.00298	0.005598	0.003352	0.005341	-0.00236	0.0048	-0.00167	0.004026
65	-0.00338	0.005734	0.003906	0.005662	-0.00244	0.00482	-0.00164	0.004089																		65	-0.00338	0.005734	0.003906	0.005662	-0.00244	0.00482	-0.00164	0.004089
65.1	-0.00398	0.005226	0.003179	0.005345	-0.00286	0.00508	-0.00173	0.004046																		65.1	-0.00398	0.005226	0.003179	0.005345	-0.00286	0.00508	-0.00173	0.004046
65.1	-0.00473	0.005523	0.003244	0.005324	-0.00318	0.00529	-0.00162	0.004047																		65.1	-0.00473	0.005523	0.003244	0.005324	-0.00318	0.00529	-0.00162	0.004047
65.2	-0.00395	0.005586	0.002684	0.00512	-0.00243	0.00493	-0.00114	0.003936																		65.2	-0.00395	0.005586	0.002684	0.00512	-0.00243	0.00493	-0.00114	0.003936
65.2	-0.00337	0.005431	0.002806	0.005016	-0.00305	0.00479	-0.00098	0.003917																		65.2	-0.00337	0.005431	0.002806	0.005016	-0.00305	0.00479	-0.00098	0.003917
65.3	-0.00426	0.005712	0.002571	0.005117	-0.00261	0.00491	-0.00133	0.004037																		65.3	-0.00426	0.005712	0.002571	0.005117	-0.00261	0.00491	-0.00133	0.004037
65.3	-0.00412	0.005259	0.004316	0.005879	-0.00148	0.00552	-0.00119	0.004051																		65.3	-0.00412	0.005259	0.004316	0.005879	-0.00148	0.00552	-0.00119	0.004051
65.4	-0.00322	0.005549	0.002658	0.004946	-0.00137	0.00544	-0.0014	0.004004																		65.4	-0.00322	0.005549	0.002658	0.004946	-0.00137	0.00544	-0.0014	0.004004
65.4	-0.00351	0.006161	0.002751	0.005068	-0.00234	0.00523	-0.00167	0.004066																		65.4	-0.00351	0.006161	0.002751	0.005068	-0.00234	0.00523	-0.00167	0.004066
65.5	-0.00376	0.005588	0.003067	0.005273	-0.00159	0.0055	-0.00132	0.004002																		65.5	-0.00376	0.005588	0.003067	0.005273	-0.00159	0.0055	-0.00132	0.004002
65.5	-0.00395	0.005832	0.003042	0.005272	-0.00174	0.00583	-0.00125	0.00402																		65.5	-0.00395	0.005832	0.003042	0.005272	-0.00174	0.00583	-0.00125	0.00402
65.6	-0.00386	0.005751	0.003199	0.00529	-0.00217	0.00498	-0.00139	0.004																		65.6	-0.00386	0.005751	0.003199	0.00529	-0.00217	0.00498	-0.00139	0.004
65.6	-0.00544	0.00463	0.003631	0.005076	-0.00202	0.00522	-0.00131	0.003965																		65.6	-0.00544	0.00463	0.003631	0.005076	-0.00202	0.00522	-0.00131	0.003965
65.7	-0.0061	0.004693	0.003556	0.005171	-0.000287	0.00631	-0.00127	0.00403																		65.7	-0.0061	0.004693	0.003556	0.005171	-0.000287	0.00631	-0.00127	0.00403
65.7	-0.00585	0.004802	0.003623	0.005363	-0.000467	0.00656	-0.0013	0.004094																		65.7	-0.00585	0.004802	0.003623	0.005363	-0.000467	0.00656	-0.0013	0.004094
65.8	-0.00599	0.004676	0.002849	0.004746	-0.000748	0.00614	-0.00139	0.004057																		65.8	-0.00599	0.004676	0.002849	0.004746	-0.000748	0.00614	-0.00139	0.004057
65.8	-0.00593	0.004794	0.002911	0.005319	-0.00061	0.0063	-0.00156	0.003923																		65.8	-0.00593	0.004794	0.002911	0.005319	-0.00061	0.0063	-0.00156	0.003923
65.9	-0.00551	0.004821	0.004625	0.005137	-0.00058	0.00631	-0.00114	0.003896																		65.9	-0.00551	0.004821	0.004625	0.005137	-0.00058	0.00631	-0.00114	0.003896
65.9	-0.00496	0.003223	0.004307	0.00521	-0.000401	0.00622	-0.00112	0.003907																		65.9	-0.00496	0.003223	0.004307	0.00521	-0.000401	0.00622	-0.00112	0.003907
66	-0.00506	0.003043	0.009204	0.006018	0.00383	0.00544	-0.00099	0.00384																		66	-0.00506	0.003043	0.009204	0.006018	0.00383	0.00544	-0.00099	0.00384
66	-0.00394	0.003511	0.009987	0.006486	0.00367	0.00523	-0.00101	0.003885																		66	-0.00394	0.003511	0.009987	0.006486	0.00367	0.00523	-0.00101	0.003885
66.1	-0.00482	0.003295	0.007464	0.006173	0.00425	0.00503	-0.00111	0.003843																		66.1	-0.00482	0.003295	0.007464	0.006173	0.00425	0.00503	-0.00111	0.003843
66.1	-0.00451	0.003662	0.006684	0.005662	0.00368	0.00464	-0.00024	0.003962																		66.1	-0.00451	0.003662	0.006684	0.005662	0.00368	0.00464	-0.00024	0.003962
66.2	-0.0029	0.002436	0.007534	0.006501	0.00467	0.00492	0.00085	0.003664																		66.2	-0.0029	0.002436	0.007534	0.006501	0.00467	0.00492	0.00085	0.003664
66.2	-0.00276	0.002654	0.007292	0.006515	0.00465	0.00509	0.000675	0.003599																		66.2	-0.00276	0.002654	0.007292	0.006515	0.00465	0.00509	0.000675	0.003599
66.3	-0.00231	0.00259	0.007081	0.005906	0.00467	0.00474	0.000418	0.003741																		66.3	-0.00231	0.00259	0.007081	0.005906	0.00467	0.00474	0.000418	0.003741
66.3	-0.00294	0.003245	0.00741	0.006189	0.00508	0.00529	0.001079	0.003614																		66.3	-0.00294	0.003245	0.00741	0.006189	0.00508	0.00529	0.001079	0.003614
66.4	-0.00246	0.002637	0.008063	0.006427	0.00519	0.00532	0.000849	0.00312																		66.4	-0.00246	0.002637	0.008063	0.006427	0.00519	0.00532	0.000849	0.00312
66.4	-0.00355	0.002761	0.007439	0.0062	0.00454	0.00491	0.000655	0.003149																		66.4	-0.00355	0.002761	0.007439	0.0062	0.00454	0.00491	0.000655	0.003149
66.5	-0.00145	0.002741	0.007575	0.006208	0.00421	0.00467	0.000671	0.003212																		66.5	-0.00145	0.002741	0.007575	0.006208	0.00421	0.00467	0.000671	0.003212
66.5	-0.00261	0.002712	0.007221	0.005932	0.00485	0.00531	0.000856	0.00304																		66.5	-0.00261	0.002712	0.007221	0.005932	0.00485	0.00531	0.000856	0.00304
66.6	-0.00217	0.002393	0.007603	0.006237	0.00421	0.00453	0.000825	0.003147																		66.6	-0.00217	0.002393	0.007603	0.006237	0.00421	0.00453	0.000825	0.003147
66.6	-0.00297	0.002648	0.007142	0.006328	0.0047	0.0051	0.00083	0.003161																		66.6	-0.00297	0.002648	0.007142	0.006328	0.0047	0.0051	0.00083	0.003161
66.7	-0.00248	0.002625	0.007143	0.006291	0.0025	0.0036	0.00101	0.003119																		66.7	-0.00248	0.002625	0.007143	0.006291	0.0025	0.0036	0.00101	0.003119
66.7	-0.00277	0.002326	0.006971	0.006079	0.00464	0.00346	0.00076	0.003177																		66.7	-0.00277	0.002326	0.006971	0.006079	0.00464	0.00346	0.00076	0.003177
66.8	-0.00282	0.002688	0.007177	0.006319	0.00485	0.00364	0.001127	0.003016																		66.8	-0.00282	0.002688	0.007177	0.006319	0.00485	0.00364	0.001127	0.003016
66.8	-0.00237	0.002527	0.006588	0.00582	0.00496	0.00362	0.000832	0.002847																		66.8	-0.00237	0.002527	0.006588	0.00582	0.00496	0.00362	0.000832	0.002847
66.9	-0.00254	0.002481	0.006199	0.006252	0.00355	0.00296	0.000541	0.002772																		66.9	-0.00254	0.002481	0.006199	0.006252	0.00355	0.00296	0.000541	0.002772
66.9	-0.00469	0.002637	0.006105	0.006213	0.00461	0.00331	0.000575	0.002832																		66.9	-0.00469	0.002637	0.006105	0.006213	0.00461	0.00331	0.000575	0.002832
67	-0.0048	0.00229	0.009259	0.010643	0.00499	0.00348	0.000743	0.002797																		67	-0.0048	0.00229	0.009259	0.010643	0.00499	0.00348	0.000743	0.002797
67	-0.00091	0.004263	0.004599	0.012111	0.00469	0.00346	0.000829	0.002758																		67	-0.00091	0.004263	0.004599	0.012111	0.00469	0.00346	0.000829	0.002758
67.1	-0.00072	0.003991	0.004029	0.011873	0.00527	0.00327	0.000914	0.002775																		67.1	-0.00072	0.003991	0.004029	0.011873	0.00527	0.00327	0.000914	0.002775
67.1	-0.00084	0.003919	0.004788	0.011838	0.00494	0.00328	0.000811	0.002807																		67.1	-0.00084	0.003919	0.004788	0.011838	0.00494	0.00328	0.000811	0.002807
67.2	0.003362	0.004939	0.004561	0.011838	0.00293	0.00318	-0.00024	0.002738																		67.2	0.003362	0.004939	0.004561	0.011838	0.00293	0.00318	-0.00024	0.002738
67.2	0.003824	0.005346	0.005203	0.012447	0.00345	0.00338	-0.00033	0.002761																		67.2	0.003824	0.005346	0.005203	0.012447	0.00345	0.00338	-0.00033	0.002761
67.3	0.002359	0.004364	0.004437	0.011845	0.00386	0.00369	-0.00029	0.002662																		67.3	0.002359	0.004364	0.004437	0.011845	0.00386	0.00369	-0.00029	0.002662
67.3	0.002932	0.004661	0.004999	0.012057	0.00312	0.00351	0.000349	0.002776																		67.3	0.002932	0.004661	0.004999	0.012057	0.00312	0.00351	0.000349	0.002776
67.4	0.00282	0.004676	0.004691	0.011806	0.00267	0.0032	-0.00051	0.002916																		67.4	0.00282	0.004676	0.004691	0.011806	0.00267	0.0032	-0.00051	0.002916
67.4	0.003318	0.004635	0.004659	0.011805	0.00271	0.00322	-0.00055	0.002963																		67.4	0.003318	0.004635	0.004659	0.011805	0.00271	0.00322	-0.00055	0.002963
67.5	0.001848	0.004733	0.004917	0.012086	0.0029	0.00333	-0.00048	0.002916																		67.5	0.001848	0.004733	0.004917	0.012086	0.0029	0.00333	-0.00048	0.002916
67.5	0.00364	0.005127	0.004544	0.011821	0.00257	0.00346	-0.00049	0.002944																		67.5	0.00364	0.005127	0.004544	0.011821	0.00257	0.00346	-0.00049	0.002944
67.6	0.002323	0.004746	0.004987	0.012024	0.00234	0.00331	0.000906	0.003224																		67.6	0.002323	0.004746	0.004987	0.012024	0.00234	0.00331	0.000906	0.003224
67.6	0.002613	0.00445	0.005756	0.011957	0.00163	0.00294	0.000847	0.003355																		67.6	0.002613	0.00445	0.005756	0.011957	0.00163	0.00294	0.000847	0.003355
67.7	0.002502	0.00495	0.005772	0.012019	0.000267	0.00233	0.000834	0.003317																		67.7	0.002502	0.00495	0.005772	0.012019	0.000267	0.00233	0.000834	0.003317
67.7	0.002524	0.004584	0.005365	0.011746	-0.000305	0.00218	0.000907	0.003289																		67.7	0.002524	0.004584	0.005365	0.011746	-0.000305	0.00218	0.000907	0.003289
67.8	0.002193	0.004696	0.005855	0.011956	0.000158	0.0023	0.00102	0.003279																		67.8	0.002193	0.004696	0.005855	0.011956	0.000158	0.0023	0.00102	0.003279
67.8	0.00312	0.004831	0.00558	0.011924	7.2e-05	0.00231	0.00052	0.003095																		67.8	0.00312	0.004831	0.00558	0.011924	7.2e-05	0.00231	0.00052	0.003095
67.9	0.00302	0.004587	0.004569	0.01204	-0.000274	0.00217	0.000566	0.003071																		67.9	0.00302	0.004587	0.004569	0.01204	-0.000274	0.00217	0.000566	0.003071
67.9	-6.8e-06	0.005787	0.004155	0.011791	-0.00233	0.00208	0.002109	0.003039																		67.9	-6.8e-06	0.005787	0.004155	0.011791	-0.00233	0.00208	0.002109	0.003039
68	0.003634	0.006072	0.008112	0.015291	-0.00168	0.00216	0.001816	0.003103																		68	0.003634	0.006072	0.008112	0.015291	-0.00168	0.00216	0.001816	0.003103
68	0.002887	0.005815	0.013535	0.01547	-0.00169	0.0019	0.001641	0.003209																		68	0.002887	0.005815	0.013535	0.01547	-0.00169	0.0019	0.001641	0.003209
68.1	0.002896	0.005976	0.014546	0.014847	-0.00161	0.00214	0.001986	0.003025																		68.1	0.002896	0.005976	0.014546	0.014847	-0.00161	0.00214	0.001986	0.003025
68.1	0.003826	0.005811	0.015157	0.015456	-0.002	0.00208	0.001847	0.003125																		68.1	0.003826	0.005811	0.015157	0.015456	-0.002	0.00208	0.001847	0.003125
68.2	0.00302	0.005712	0.01412	0.015236	-0.000127	0.00207	0.002125	0.003146																		68.2	0.00302	0.005712	0.01412	0.015236	-0.000127	0.00207	0.002125	0.003146
68.2	0.008549	0.009895	0.014242	0.015564	-0.000439	0.00214	0.002207	0.003085																		68.2	0.008549	0.009895	0.014242	0.015564	-0.000439	0.00214	0.002207	0.003085
68.3	0.008175	0.00915	0.01375	0.015623	-0.000647	0.00199	0.002097	0.003218																		68.3	0.008175	0.00915	0.01375	0.015623	-0.000647	0.00199	0.002097	0.003218
68.3	0.008286	0.009644	0.01356	0.015653	0.000309	0.00235	0.002301	0.003141																		68.3	0.008286	0.009644	0.01356	0.015653	0.000309	0.00235	0.002301	0.003141
68.4	0.008954	0.009298	0.013428	0.015311	-1.93e-05	0.00214	0.002332	0.003158																		68.4	0.008954	0.009298	0.013428	0.015311	-1.93e-05	0.00214	0.002332	0.003158
68.4	0.008476	0.00917	0.013477	0.0153	-0.00013	0.00233	0.00239	0.003196																		68.4	0.008476	0.00917	0.013477	0.0153	-0.00013	0.00233	0.00239	0.003196
68.5	0.008389	0.009533	0.013981	0.01591	0.000235	0.00205	0.002509	0.003169																		68.5	0.008389	0.009533	0.013981	0.01591	0.000235	0.00205	0.002509	0.003169
68.5	0.009251	0.009508	0.014389	0.016233	2.55e-05	0.0021	0.002447	0.003208																		68.5	0.009251	0.009508	0.014389	0.016233	2.55e-05	0.0021	0.002447	0.003208
68.6	0.012009	0.010187	0.013867	0.015612	-0.000438	0.00212	0.001938	0.002959																		68.6	0.012009	0.010187	0.013867	0.015612	-0.000438	0.00212	0.001938	0.002959
68.6	0.012877	0.010102	0.015663	0.015139	0.000307	0.00255	0.001641	0.002986																		68.6	0.012877	0.010102	0.015663	0.015139	0.000307	0.00255	0.001641	0.002986
68.7	0.012937	0.010294	0.015947	0.0151	0.00445	0.00525	0.001873	0.002997																		68.7	0.012937	0.010294	0.015947	0.0151	0.00445	0.00525	0.001873	0.002997
68.7	0.01218	0.010069	0.016204	0.015754	0.00667	0.00461	0.00156	0.003088																		68.7	0.01218	0.010069	0.016204	0.015754	0.00667	0.00461	0.00156	0.003088
68.8	0.011773	0.010167	0.016263	0.015735	0.00644	0.00468	0.001791	0.003013																		68.8	0.011773	0.010167	0.016263	0.015735	0.00644	0.00468	0.001791	0.003013
68.8	0.012315	0.010006	0.016995	0.015572	0.00659	0.00464	0.001646	0.002738																		68.8	0.012315	0.010006	0.016995	0.015572	0.00659	0.00464	0.001646	0.002738
68.9	0.010767	0.009693	0.018898	0.015055	0.00644	0.0047	0.001375	0.002808																		68.9	0.010767	0.009693	0.018898	0.015055	0.00644	0.0047	0.001375	0.002808
68.9	0.000656	0.016299	0.018377	0.014771	0.00636	0.00443	0.001671	0.002788																		68.9	0.000656	0.016299	0.018377	0.014771	0.00636	0.00443	0.001671	0.002788
69	-1.6e-06	0.016483	0.015836	0.012392	0.00621	0.00475	0.001551	0.002827																		69	-1.6e-06	0.016483	0.015836	0.012392	0.00621	0.00475	0.001551	0.002827
69	-0.00267	0.015847	0.016331	0.012326	0.00617	0.00448	0.001504	0.002837																		69	-0.00267	0.015847	0.016331	0.012326	0.00617	0.00448	0.001504	0.002837
69.1	-0.00283	0.016093	0.016168	0.012363	0.0068	0.00455	0.001485	0.002827																		69.1	-0.00283	0.016093	0.016168	0.012363	0.0068	0.00455	0.001485	0.002827
69.1	-0.00231	0.01609	0.015703	0.012341	0.00643	0.00407	0.001402	0.002907																		69.1	-0.00231	0.01609	0.015703	0.012341	0.00643	0.00407	0.001402	0.002907
69.2	-0.00189	0.016049	0.016107	0.012273	0.00534	0.00484	0.00577	0.004532																		69.2	-0.00189	0.016049	0.016107	0.012273	0.00534	0.00484	0.00577	0.004532
69.2	-0.01003	0.013351	0.01661	0.012584	0.00508	0.00465	0.005923	0.004478																		69.2	-0.01003	0.013351	0.01661	0.012584	0.00508	0.00465	0.005923	0.004478
69.3	-0.01029	0.013222	0.016988	0.012489	0.00528	0.00456	0.007211	0.004878																		69.3	-0.01029	0.013222	0.016988	0.012489	0.00528	0.00456	0.007211	0.004878
69.3	-0.00984	0.012959	0.016176	0.011905	0.00547	0.00502	0.00721	0.004741																		69.3	-0.00984	0.012959	0.016176	0.011905	0.00547	0.00502	0.00721	0.004741
69.4	-0.01016	0.013463	0.016475	0.012238	0.00484	0.0044	0.00694	0.004748																		69.4	-0.01016	0.013463	0.016475	0.012238	0.00484	0.0044	0.00694	0.004748
69.4	-0.00937	0.013616	0.017467	0.013114	0.00506	0.00459	0.007012	0.004807																		69.4	-0.00937	0.013616	0.017467	0.013114	0.00506	0.00459	0.007012	0.004807
69.5	-0.01044	0.013354	0.016479	0.012548	0.0054	0.00452	0.006999	0.00483																		69.5	-0.01044	0.013354	0.016479	0.012548	0.0054	0.00452	0.006999	0.00483
69.5	-0.01032	0.013154	0.016027	0.011932	0.00382	0.00459	0.006698	0.004833																		69.5	-0.01032	0.013154	0.016027	0.011932	0.00382	0.00459	0.006698	0.004833
69.6	-0.01098	0.012211	0.016082	0.011928	0.00439	0.00443	0.006639	0.004793																		69.6	-0.01098	0.012211	0.016082	0.011928	0.00439	0.00443	0.006639	0.004793
69.6	-0.01235	0.012372	0.015611	0.012267	0.00391	0.00454	0.006729	0.004911																		69.6	-0.01235	0.012372	0.015611	0.012267	0.00391	0.00454	0.006729	0.004911
69.7	-0.01156	0.012403	0.015306	0.011953	0.00201	0.00339	0.006623	0.00482																		69.7	-0.01156	0.012403	0.015306	0.011953	0.00201	0.00339	0.006623	0.00482
69.7	-0.01199	0.01274	0.015692	0.012264	0.00363	0.00351	0.00682	0.004943																		69.7	-0.01199	0.01274	0.015692	0.012264	0.00363	0.00351	0.00682	0.004943
69.8	-0.01231	0.012585	0.015796	0.012589	0.00469	0.0041	0.00661	0.004716																		69.8	-0.01231	0.012585	0.015796	0.012589	0.00469	0.0041	0.00661	0.004716
69.8	-0.01168	0.012702	0.015586	0.011501	0.00371	0.00345	0.005661	0.004819																		69.8	-0.01168	0.012702	0.015586	0.011501	0.00371	0.00345	0.005661	0.004819
69.9	-0.01195	0.012874	0.016627	0.01205	0.00394	0.00362	0.005614	0.004742																		69.9	-0.01195	0.012874	0.016627	0.01205	0.00394	0.00362	0.005614	0.004742
69.9	-0.01194	0.0128	0.015981	0.01178	0.00452	0.00369	0.005089	0.004807																		69.9	-0.01194	0.0128	0.015981	0.01178	0.00452	0.00369	0.005089	0.004807
70	-0.01106	0.012234	0.015215	0.010184	0.00384	0.00345	0.004959	0.004861																		70	-0.01106	0.012234	0.015215	0.010184	0.00384	0.00345	0.004959	0.004861
70	-0.01256	0.012269	0.014925	0.009883	0.00361	0.00353	0.00478	0.004697																		70	-0.01256	0.012269	0.014925	0.009883	0.00361	0.00353	0.00478	0.004697
70.1	-0.01301	0.01224	0.014984	0.009859	0.00395	0.00384	0.004967	0.004729																		70.1	-0.01301	0.01224	0.014984	0.009859	0.00395	0.00384	0.004967	0.004729
70.1	-0.01255	0.012313	0.013175	0.010348	0.00367	0.00348	0.00467	0.004761																		70.1	-0.01255	0.012313	0.013175	0.010348	0.00367	0.00348	0.00467	0.004761
70.2	-0.01356	0.01224	0.013105	0.010691	0.00307	0.00415	0.001958	0.003905																		70.2	-0.01356	0.01224	0.013105	0.010691	0.00307	0.00415	0.001958	0.003905
70.2	-0.01628	0.012225	0.012348	0.009748	0.00278	0.00397	0.001827	0.00387																		70.2	-0.01628	0.012225	0.012348	0.009748	0.00278	0.00397	0.001827	0.00387
70.3	-0.01548	0.011878	0.01305	0.010715	0.00314	0.00437	0.001974	0.003787																		70.3	-0.01548	0.011878	0.01305	0.010715	0.00314	0.00437	0.001974	0.003787
70.3	-0.01693	0.011829	0.012468	0.010085	0.00263	0.00408	0.003069	0.004364																		70.3	-0.01693	0.011829	0.012468	0.010085	0.00263	0.00408	0.003069	0.004364
70.4	-0.01675	0.012093	0.012973	0.010354	0.0021	0.00384	0.003177	0.004219																		70.4	-0.01675	0.012093	0.012973	0.010354	0.0021	0.00384	0.003177	0.004219
70.4	-0.01747	0.012073	0.012207	0.00943	0.00324	0.00431	0.00317	0.004353																		70.4	-0.01747	0.012073	0.012207	0.00943	0.00324	0.00431	0.00317	0.004353
70.5	-0.01695	0.012226	0.01273	0.010068	0.00319	0.0041	0.002861	0.004355																		70.5	-0.01695	0.012226	0.01273	0.010068	0.00319	0.0041	0.002861	0.004355
70.5	-0.01723	0.011962	0.012035	0.00944	0.00201	0.00415	0.002813	0.004434																		70.5	-0.01723	0.011962	0.012035	0.00944	0.00201	0.00415	0.002813	0.004434
70.6	-0.0175	0.012327	0.012759	0.010052	0.0027	0.0044	0.003236	0.004418																		70.6	-0.0175	0.012327	0.012759	0.010052	0.0027	0.0044	0.003236	0.004418
70.6	-0.01831	0.011417	0.012412	0.009749	0.00241	0.00406	0.003132	0.004499																		70.6	-0.01831	0.011417	0.012412	0.009749	0.00241	0.00406	0.003132	0.004499
70.7	-0.01802	0.011166	0.012693	0.010073	0.00211	0.00434	0.003052	0.004463																		70.7	-0.01802	0.011166	0.012693	0.010073	0.00211	0.00434	0.003052	0.004463
70.7	-0.01942	0.011547	0.012423	0.009766	0.00367	0.00463	0.003139	0.004361																		70.7	-0.01942	0.011547	0.012423	0.009766	0.00367	0.00463	0.003139	0.004361
70.8	-0.01921	0.011569	0.012802	0.010369	0.00405	0.00488	0.002981	0.004398																		70.8	-0.01921	0.011569	0.012802	0.010369	0.00405	0.00488	0.002981	0.004398
70.8	-0.01862	0.01139	0.012141	0.01061	0.00307	0.00459	0.003631	0.004452																		70.8	-0.01862	0.01139	0.012141	0.01061	0.00307	0.00459	0.003631	0.004452
70.9	-0.01921	0.011741	0.011774	0.010285	0.00369	0.00459	0.003574	0.00442																		70.9	-0.01921	0.011741	0.011774	0.010285	0.00369	0.00459	0.003574	0.00442
70.9	-0.01836	0.011243	0.010444	0.010667	0.00103	0.00589	0.003794	0.004425																		70.9	-0.01836	0.011243	0.010444	0.010667	0.00103	0.00589	0.003794	0.004425
71	-0.01879	0.010974	0.001829	0.003125	0.000641	0.0058	0.003896	0.004388																		71	-0.01879	0.010974	0.001829	0.003125	0.000641	0.0058	0.003896	0.004388
71	-0.01582	0.0119	0.002026	0.004052	0.000461	0.00568	0.004002	0.004429																		71	-0.01582	0.0119	0.002026	0.004052	0.000461	0.00568	0.004002	0.004429
71.1	-0.0157	0.011765	0.002662	0.003824	0.0011	0.00586	0.003832	0.004387																		71.1	-0.0157	0.011765	0.002662	0.003824	0.0011	0.00586	0.003832	0.004387
71.1	-0.01599	0.012006	0.002701	0.003807	0.00162	0.0059	0.003832	0.00444																		71.1	-0.01599	0.012006	0.002701	0.003807	0.00162	0.0059	0.003832	0.00444
71.2	-0.01607	0.012045	0.004015	0.00414	0.00175	0.0056	0.000416	0.005503																		71.2	-0.01607	0.012045	0.004015	0.00414	0.00175	0.0056	0.000416	0.005503
71.2	-0.01627	0.011983	0.003563	0.003962	0.00204	0.00596	0.00032	0.005675																		71.2	-0.01627	0.011983	0.003563	0.003962	0.00204	0.00596	0.00032	0.005675
71.3	-0.01578	0.011705	0.003204	0.003502	0.00169	0.00562	0.000465	0.005504																		71.3	-0.01578	0.011705	0.003204	0.003502	0.00169	0.00562	0.000465	0.005504
71.3	-0.01569	0.011555	0.003707	0.003926	0.00138	0.00605	0.000244	0.00557																		71.3	-0.01569	0.011555	0.003707	0.003926	0.00138	0.00605	0.000244	0.00557
71.4	-0.01628	0.011521	0.003548	0.003711	0.00226	0.00607	-0.00021	0.005619																		71.4	-0.01628	0.011521	0.003548	0.003711	0.00226	0.00607	-0.00021	0.005619
71.4	-0.01663	0.011625	0.003816	0.003939	0.00172	0.00551	0.00013	0.005677																		71.4	-0.01663	0.011625	0.003816	0.003939	0.00172	0.00551	0.00013	0.005677
71.5	-0.0158	0.011902	0.003252	0.003504	0.00169	0.00533	0.000176	0.00559																		71.5	-0.0158	0.011902	0.003252	0.003504	0.00169	0.00533	0.000176	0.00559
71.5	-0.01532	0.011618	0.003425	0.003746	0.00194	0.0061	0.000334	0.005662																		71.5	-0.01532	0.011618	0.003425	0.003746	0.00194	0.0061	0.000334	0.005662
71.6	-0.01774	0.011079	0.003579	0.003684	0.00165	0.00546	-0.00139	0.005342																		71.6	-0.01774	0.011079	0.003579	0.003684	0.00165	0.00546	-0.00139	0.005342
71.6	-0.01694	0.011851	0.004191	0.003905	0.00199	0.00555	-0.00166	0.005488																		71.6	-0.01694	0.011851	0.004191	0.003905	0.00199	0.00555	-0.00166	0.005488
71.7	-0.01778	0.011763	0.003671	0.003459	0.00187	0.00585	-0.00138	0.005337																		71.7	-0.01778	0.011763	0.003671	0.003459	0.00187	0.00585	-0.00138	0.005337
71.7	-0.01723	0.011666	0.004822	0.00427	-0.0012	0.00528	-0.0014	0.005369																		71.7	-0.01723	0.011666	0.004822	0.00427	-0.0012	0.00528	-0.0014	0.005369
71.8	-0.0181	0.011903	0.004454	0.003858	-0.00137	0.00478	-0.00135	0.005348																		71.8	-0.0181	0.011903	0.004454	0.003858	-0.00137	0.00478	-0.00135	0.005348
71.8	-0.01747	0.011157	0.005098	0.003871	-0.000808	0.00493	-0.00213	0.00536																		71.8	-0.01747	0.011157	0.005098	0.003871	-0.000808	0.00493	-0.00213	0.00536
71.9	-0.01776	0.011315	0.006235	0.003788	-0.000852	0.0047	-0.00179	0.005339																		71.9	-0.01776	0.011315	0.006235	0.003788	-0.000852	0.0047	-0.00179	0.005339
71.9	-0.01748	0.011388	0.005983	0.003454	-0.00371	0.00693	-0.0018	0.005492																		71.9	-0.01748	0.011388	0.005983	0.003454	-0.00371	0.00693	-0.0018	0.005492
72	-0.01403	0.008011	0.00173	0.00411	-0.00352	0.00679	-0.00179	0.005429																		72	-0.01403	0.008011	0.00173	0.00411	-0.00352	0.00679	-0.00179	0.005429
72	-0.01554	0.006411	0.006168	0.005226	-0.00389	0.00709	-0.00173	0.005358																		72	-0.01554	0.006411	0.006168	0.005226	-0.00389	0.00709	-0.00173	0.005358
72.1	-0.0154	0.00657	0.006625	0.00478	-0.0028	0.00712	-0.00158	0.005367																		72.1	-0.0154	0.00657	0.006625	0.00478	-0.0028	0.00712	-0.00158	0.005367
72.1	-0.01472	0.00637	0.005099	0.004623	-0.00166	0.00647	-0.00168	0.005326																		72.1	-0.01472	0.00637	0.005099	0.004623	-0.00166	0.00647	-0.00168	0.005326
72.2	-0.01582	0.006177	0.003542	0.005198	-0.00113	0.00666	-0.00455	0.006593																		72.2	-0.01582	0.006177	0.003542	0.005198	-0.00113	0.00666	-0.00455	0.006593
72.2	-0.01666	0.006734	0.003634	0.00483	-0.000746	0.00687	-0.00461	0.006531																		72.2	-0.01666	0.006734	0.003634	0.00483	-0.000746	0.00687	-0.00461	0.006531
72.3	-0.01645	0.006765	0.004916	0.004829	-0.00157	0.0067	-0.00474	0.00666																		72.3	-0.01645	0.006765	0.004916	0.004829	-0.00157	0.0067	-0.00474	0.00666
72.3	-0.01722	0.007203	0.004227	0.005114	-0.000731	0.00673	-0.00477	0.006512																		72.3	-0.01722	0.007203	0.004227	0.005114	-0.000731	0.00673	-0.00477	0.006512
72.4	-0.01706	0.00699	0.00441	0.0049	-0.00076	0.00688	-0.00376	0.006367																		72.4	-0.01706	0.00699	0.00441	0.0049	-0.00076	0.00688	-0.00376	0.006367
72.4	-0.01723	0.007019	0.004567	0.005043	-0.000909	0.00702	-0.00406	0.006369																		72.4	-0.01723	0.007019	0.004567	0.005043	-0.000909	0.00702	-0.00406	0.006369
72.5	-0.01609	0.007136	0.004457	0.004947	-0.00107	0.0069	-0.00399	0.006573																		72.5	-0.01609	0.007136	0.004457	0.004947	-0.00107	0.0069	-0.00399	0.006573
72.5	-0.01642	0.006809	0.004572	0.004939	-0.000297	0.0072	-0.0039	0.006692																		72.5	-0.01642	0.006809	0.004572	0.004939	-0.000297	0.0072	-0.0039	0.006692
72.6	-0.01632	0.007095	0.004372	0.005168	-0.00112	0.00691	-0.00434	0.006499																		72.6	-0.01632	0.007095	0.004372	0.005168	-0.00112	0.00691	-0.00434	0.006499
72.6	-0.01714	0.007157	0.003084	0.005115	-0.000503	0.00695	-0.00398	0.006437																		72.6	-0.01714	0.007157	0.003084	0.005115	-0.000503	0.00695	-0.00398	0.006437
72.7	-0.0166	0.007128	0.003779	0.00483	-0.00218	0.00642	-0.00426	0.006574																		72.7	-0.0166	0.007128	0.003779	0.00483	-0.00218	0.00642	-0.00426	0.006574
72.7	-0.01704	0.007103	0.003876	0.00488	-0.00283	0.00678	-0.00398	0.006405																		72.7	-0.01704	0.007103	0.003876	0.00488	-0.00283	0.00678	-0.00398	0.006405
72.8	-0.01571	0.006667	0.004146	0.004704	-0.00151	0.00676	-0.0041	0.006574																		72.8	-0.01571	0.006667	0.004146	0.004704	-0.00151	0.00676	-0.0041	0.006574
72.8	-0.01689	0.007151	0.003304	0.005304	-0.00166	0.00641	-0.00368	0.0066																		72.8	-0.01689	0.007151	0.003304	0.005304	-0.00166	0.00641	-0.00368	0.0066
72.9	-0.01539	0.006767	0.004194	0.004447	-0.00249	0.00648	-0.0035	0.006532																		72.9	-0.01539	0.006767	0.004194	0.004447	-0.00249	0.00648	-0.0035	0.006532
72.9	-0.01601	0.006755	0.002626	0.004771	-0.000837	0.00555	-0.00354	0.006279																		72.9	-0.01601	0.006755	0.002626	0.004771	-0.000837	0.00555	-0.00354	0.006279
73	-0.01517	0.006471	-0.00205	0.008508	-0.000912	0.00569	-0.00393	0.006468																		73	-0.01517	0.006471	-0.00205	0.008508	-0.000912	0.00569	-0.00393	0.006468
73	-0.01669	0.006587	-0.00516	0.007492	-0.000592	0.00539	-0.00397	0.006584																		73	-0.01669	0.006587	-0.00516	0.007492	-0.000592	0.00539	-0.00397	0.006584
73.1	-0.01761	0.006641	-0.00503	0.007495	-0.000911	0.00568	-0.00371	0.006531																		73.1	-0.01761	0.006641	-0.00503	0.007495	-0.000911	0.00568	-0.00371	0.006531
73.1	-0.01659	0.006278	-0.00479	0.007202	-0.00077	0.00524	-0.00372	0.006473																		73.1	-0.01659	0.006278	-0.00479	0.007202	-0.00077	0.00524	-0.00372	0.006473
73.2	-0.01258	0.005483	-0.00387	0.006919	-0.00202	0.00533	-0.00041	0.004734																		73.2	-0.01258	0.005483	-0.00387	0.006919	-0.00202	0.00533	-0.00041	0.004734
73.2	-0.01309	0.005468	-0.00341	0.00696	-0.00178	0.00536	-0.00014	0.004842																		73.2	-0.01309	0.005468	-0.00341	0.00696	-0.00178	0.00536	-0.00014	0.004842
73.3	-0.01259	0.005689	-0.00379	0.007213	-0.002	0.00532	-0.00032	0.004889																		73.3	-0.01259	0.005689	-0.00379	0.007213	-0.002	0.00532	-0.00032	0.004889
73.3	-0.01322	0.005651	-0.00421	0.007175	-0.00279	0.00517	-0.00025	0.004726																		73.3	-0.01322	0.005651	-0.00421	0.007175	-0.00279	0.00517	-0.00025	0.004726
73.4	-0.01237	0.005515	-0.00422	0.007182	-0.00374	0.00571	-4.6e-05	0.004873																		73.4	-0.01237	0.005515	-0.00422	0.007182	-0.00374	0.00571	-4.6e-05	0.004873
73.4	-0.01271	0.005685	-0.00412	0.007189	-0.00265	0.00506	8.99e-05	0.004836																		73.4	-0.01271	0.005685	-0.00412	0.007189	-0.00265	0.00506	8.99e-05	0.004836
73.5	-0.0119	0.005789	-0.00459	0.007466	-0.0025	0.00506	-0.0004	0.004824																		73.5	-0.0119	0.005789	-0.00459	0.007466	-0.0025	0.00506	-0.0004	0.004824
73.5	-0.01268	0.00572	-0.00477	0.007786	-0.00232	0.00509	-0.00039	0.004902																		73.5	-0.01268	0.00572	-0.00477	0.007786	-0.00232	0.00509	-0.00039	0.004902
73.6	-0.0116	0.006317	-0.00498	0.007779	-0.00199	0.00533	0.000621	0.004797																		73.6	-0.0116	0.006317	-0.00498	0.007779	-0.00199	0.00533	0.000621	0.004797
73.6	-0.01004	0.00554	-0.00601	0.00736	-0.00346	0.00514	0.000615	0.00493																		73.6	-0.01004	0.00554	-0.00601	0.00736	-0.00346	0.00514	0.000615	0.00493
73.7	-0.01071	0.006061	-0.00573	0.007062	-0.00448	0.00541	0.000847	0.004776																		73.7	-0.01071	0.006061	-0.00573	0.007062	-0.00448	0.00541	0.000847	0.004776
73.7	-0.01109	0.006261	-0.0062	0.007322	-0.00616	0.00509	0.000822	0.004893																		73.7	-0.01109	0.006261	-0.0062	0.007322	-0.00616	0.00509	0.000822	0.004893
73.8	-0.01036	0.006217	-0.00565	0.007071	-0.0062	0.00523	0.000635	0.004801																		73.8	-0.01036	0.006217	-0.00565	0.007071	-0.0062	0.00523	0.000635	0.004801
73.8	-0.00983	0.005795	-0.0067	0.007377	-0.00632	0.00531	0.000196	0.004674																		73.8	-0.00983	0.005795	-0.0067	0.007377	-0.00632	0.00531	0.000196	0.004674
73.9	-0.01043	0.006313	-0.0095	0.007685	-0.00615	0.005	0.000266	0.004824																		73.9	-0.01043	0.006313	-0.0095	0.007685	-0.00615	0.005	0.000266	0.004824
73.9	-0.00403	0.002021	-0.00891	0.007421	-0.00622	0.00514	0.000401	0.004663																		73.9	-0.00403	0.002021	-0.00891	0.007421	-0.00622	0.00514	0.000401	0.004663
74	-0.00348	0.002091	-0.01105	0.009804	-0.00501	0.00409	0.000536	0.004805																		74	-0.00348	0.002091	-0.01105	0.009804	-0.00501	0.00409	0.000536	0.004805
74	-0.00539	0.00319	-0.00765	0.010932	-0.00432	0.00401	0.000303	0.004824																		74	-0.00539	0.00319	-0.00765	0.010932	-0.00432	0.00401	0.000303	0.004824
74.1	-0.00531	0.003108	-0.00516	0.010674	-0.00464	0.00399	0.000477	0.00472																		74.1	-0.00531	0.003108	-0.00516	0.010674	-0.00464	0.00399	0.000477	0.00472
74.1	-0.00488	0.003025	-0.00474	0.010423	-0.0046	0.00405	0.00036	0.004843																		74.1	-0.00488	0.003025	-0.00474	0.010423	-0.0046	0.00405	0.00036	0.004843
74.2	-0.00474	0.003214	-0.00545	0.011245	-0.0032	0.00416	-0.0016	0.004838																		74.2	-0.00474	0.003214	-0.00545	0.011245	-0.0032	0.00416	-0.0016	0.004838
74.2	-0.00245	0.003904	-0.00573	0.011192	-0.0035	0.00418	-0.00156	0.004913																		74.2	-0.00245	0.003904	-0.00573	0.011192	-0.0035	0.00418	-0.00156	0.004913
74.3	-0.00182	0.004359	-0.00629	0.011188	-0.00364	0.00416	-0.00163	0.004916																		74.3	-0.00182	0.004359	-0.00629	0.011188	-0.00364	0.00416	-0.00163	0.004916
74.3	-0.00126	0.004607	-0.00554	0.010669	-0.00371	0.00432	-0.00238	0.004335																		74.3	-0.00126	0.004607	-0.00554	0.010669	-0.00371	0.00432	-0.00238	0.004335
74.4	-0.00161	0.004297	-0.00585	0.010933	-0.00314	0.00387	-0.00206	0.004265																		74.4	-0.00161	0.004297	-0.00585	0.010933	-0.00314	0.00387	-0.00206	0.004265
74.4	-0.00281	0.004243	-0.00591	0.01091	-0.00392	0.0043	-0.00224	0.00439																		74.4	-0.00281	0.004243	-0.00591	0.01091	-0.00392	0.0043	-0.00224	0.00439
74.5	-0.00136	0.004484	-0.00703	0.012008	-0.0036	0.00404	-0.00174	0.004371																		74.5	-0.00136	0.004484	-0.00703	0.012008	-0.0036	0.00404	-0.00174	0.004371
74.5	-0.00082	0.004558	-0.00642	0.011171	-0.0039	0.00429	-0.00161	0.004317																		74.5	-0.00082	0.004558	-0.00642	0.011171	-0.0039	0.00429	-0.00161	0.004317
74.6	-0.00298	0.004669	-0.00669	0.01139	-0.00391	0.00424	-0.00245	0.004309																		74.6	-0.00298	0.004669	-0.00669	0.01139	-0.00391	0.00424	-0.00245	0.004309
74.6	-0.00248	0.004831	-0.00521	0.011235	-0.00429	0.00454	-0.00241	0.004228																		74.6	-0.00248	0.004831	-0.00521	0.011235	-0.00429	0.00454	-0.00241	0.004228
74.7	-0.00271	0.004427	-0.00522	0.011205	-0.00347	0.00408	-0.00249	0.004338																		74.7	-0.00271	0.004427	-0.00522	0.011205	-0.00347	0.00408	-0.00249	0.004338
74.7	-0.00351	0.004008	-0.00531	0.011488	-0.00377	0.00422	-0.00238	0.004309																		74.7	-0.00351	0.004008	-0.00531	0.011488	-0.00377	0.00422	-0.00238	0.004309
74.8	-0.00253	0.004802	-0.00495	0.011259	-0.00357	0.00417	-0.00278	0.004453																		74.8	-0.00253	0.004802	-0.00495	0.011259	-0.00357	0.00417	-0.00278	0.004453
74.8	-0.00304	0.004542	-0.0038	0.011182	-0.00361	0.00388	-0.00269	0.004306																		74.8	-0.00304	0.004542	-0.0038	0.011182	-0.00361	0.00388	-0.00269	0.004306
74.9	-0.00312	0.004344	-0.0037	0.011188	-0.00407	0.00419	-0.00279	0.004327																		74.9	-0.00312	0.004344	-0.0037	0.011188	-0.00407	0.00419	-0.00279	0.004327
74.9	0.000816	0.006133	-0.0044	0.011401	0.000546	0.00321	-0.00319	0.004342																		74.9	0.000816	0.006133	-0.0044	0.011401	0.000546	0.00321	-0.00319	0.004342
75	0.000828	0.006203	-0.00965	0.014812	0.00116	0.00302	-0.00264	0.004216																		75	0.000828	0.006203	-0.00965	0.014812	0.00116	0.00302	-0.00264	0.004216
75	0.001666	0.005433	-0.01086	0.015275	0.00141	0.0034	-0.00292	0.0043																		75	0.001666	0.005433	-0.01086	0.015275	0.00141	0.0034	-0.00292	0.0043
75.1	0.002355	0.005745	-0.00792	0.014203	0.000751	0.00326	-0.00294	0.004288																		75.1	0.002355	0.005745	-0.00792	0.014203	0.000751	0.00326	-0.00294	0.004288
75.1	0.002151	0.005567	-0.00959	0.015643	0.000271	0.00325	-0.00269	0.004177																		75.1	0.002151	0.005567	-0.00959	0.015643	0.000271	0.00325	-0.00269	0.004177
75.2	0.003026	0.005483	-0.00905	0.01572	0.000635	0.00352	-0.00296	0.004296																		75.2	0.003026	0.005483	-0.00905	0.01572	0.000635	0.00352	-0.00296	0.004296
75.2	0.005618	0.0079	-0.00852	0.015433	-5.56e-05	0.00348	-0.00292	0.004281																		75.2	0.005618	0.0079	-0.00852	0.015433	-5.56e-05	0.00348	-0.00292	0.004281
75.3	0.005522	0.008021	-0.00851	0.015112	0.000307	0.00334	-0.00313	0.004365																		75.3	0.005522	0.008021	-0.00851	0.015112	0.000307	0.00334	-0.00313	0.004365
75.3	0.006452	0.008096	-0.00892	0.015387	0.000375	0.00321	-0.00377	0.003856																		75.3	0.006452	0.008096	-0.00892	0.015387	0.000375	0.00321	-0.00377	0.003856
75.4	0.007059	0.008449	-0.00848	0.015131	0.00114	0.00315	-0.00468	0.003822																		75.4	0.007059	0.008449	-0.00848	0.015131	0.00114	0.00315	-0.00468	0.003822
75.4	0.004594	0.00785	-0.00861	0.015115	2.56e-05	0.00359	-0.00486	0.003817																		75.4	0.004594	0.00785	-0.00861	0.015115	2.56e-05	0.00359	-0.00486	0.003817
75.5	0.007155	0.007785	-0.00874	0.015126	0.000562	0.00345	-0.00462	0.003756																		75.5	0.007155	0.007785	-0.00874	0.015126	0.000562	0.00345	-0.00462	0.003756
75.5	0.006154	0.00772	-0.0086	0.015103	0.000445	0.00347	-0.00462	0.003925																		75.5	0.006154	0.00772	-0.0086	0.015103	0.000445	0.00347	-0.00462	0.003925
75.6	0.005961	0.007621	-0.00907	0.01537	0.000974	0.00339	-0.00396	0.003942																		75.6	0.005961	0.007621	-0.00907	0.01537	0.000974	0.00339	-0.00396	0.003942
75.6	0.0054	0.008811	-0.00809	0.014798	0.00102	0.00317	-0.00389	0.003877																		75.6	0.0054	0.008811	-0.00809	0.014798	0.00102	0.00317	-0.00389	0.003877
75.7	0.00541	0.00881	-0.00883	0.015355	0.00108	0.0032	-0.00399	0.003914																		75.7	0.00541	0.00881	-0.00883	0.015355	0.00108	0.0032	-0.00399	0.003914
75.7	0.004171	0.008303	-0.00924	0.015318	-0.00119	0.00327	-0.00385	0.00389																		75.7	0.004171	0.008303	-0.00924	0.015318	-0.00119	0.00327	-0.00385	0.00389
75.8	0.004198	0.008388	-0.00849	0.01511	-0.00179	0.00394	-0.00384	0.003889																		75.8	0.004198	0.008388	-0.00849	0.01511	-0.00179	0.00394	-0.00384	0.003889
75.8	0.004904	0.008365	-0.00664	0.015348	-0.000634	0.00355	-0.00467	0.003737																		75.8	0.004904	0.008365	-0.00664	0.015348	-0.000634	0.00355	-0.00467	0.003737
75.9	0.005555	0.00855	-0.0068	0.016204	-0.000792	0.00344	-0.00477	0.00374																		75.9	0.005555	0.00855	-0.0068	0.016204	-0.000792	0.00344	-0.00477	0.00374
75.9	0.005537	0.008163	-0.00659	0.016218	-0.00103	0.00339	-0.00526	0.003765																		75.9	0.005537	0.008163	-0.00659	0.016218	-0.00103	0.00339	-0.00526	0.003765
76	0.002452	0.007651	-0.00256	0.013591	-0.000761	0.00359	-0.00514	0.003684																		76	0.002452	0.007651	-0.00256	0.013591	-0.000761	0.00359	-0.00514	0.003684
76	0.004159	0.007039	-0.00259	0.014218	-0.00123	0.00379	-0.00514	0.003676																		76	0.004159	0.007039	-0.00259	0.014218	-0.00123	0.00379	-0.00514	0.003676
76.1	0.004499	0.007231	-0.00188	0.014048	-0.00174	0.00396	-0.00504	0.003735																		76.1	0.004499	0.007231	-0.00188	0.014048	-0.00174	0.00396	-0.00504	0.003735
76.1	0.004892	0.006997	-0.00178	0.014075	-0.00261	0.00372	-0.00517	0.003687																		76.1	0.004892	0.006997	-0.00178	0.014075	-0.00261	0.00372	-0.00517	0.003687
76.2	0.001297	0.003907	-0.00191	0.014013	-0.00257	0.00388	-0.00292	0.003528																		76.2	0.001297	0.003907	-0.00191	0.014013	-0.00257	0.00388	-0.00292	0.003528
76.2	0.000544	0.004469	-0.00162	0.013726	-0.00251	0.00368	-0.00278	0.003406																		76.2	0.000544	0.004469	-0.00162	0.013726	-0.00251	0.00368	-0.00278	0.003406
76.3	0.001807	0.004453	-0.00252	0.013585	-0.00227	0.00378	-0.00277	0.003403																		76.3	0.001807	0.004453	-0.00252	0.013585	-0.00227	0.00378	-0.00277	0.003403
76.3	0.001652	0.004567	-0.00376	0.014405	-0.00191	0.00353	-0.00334	0.00329																		76.3	0.001652	0.004567	-0.00376	0.014405	-0.00191	0.00353	-0.00334	0.00329
76.4	0.001337	0.004133	-0.00345	0.014082	-0.00238	0.00349	-0.0018	0.003359																		76.4	0.001337	0.004133	-0.00345	0.014082	-0.00238	0.00349	-0.0018	0.003359
76.4	0.001284	0.004439	-0.00341	0.014063	-0.00268	0.00375	-0.00177	0.003279																		76.4	0.001284	0.004439	-0.00341	0.014063	-0.00268	0.00375	-0.00177	0.003279
76.5	0.000997	0.004327	-0.00328	0.014093	-0.00266	0.00355	-0.0018	0.003436																		76.5	0.000997	0.004327	-0.00328	0.014093	-0.00266	0.00355	-0.0018	0.003436
76.5	0.000851	0.004396	-0.00334	0.014096	-0.00166	0.00378	-0.00174	0.003287																		76.5	0.000851	0.004396	-0.00334	0.014096	-0.00166	0.00378	-0.00174	0.003287
76.6	0.000941	0.004474	-0.00279	0.013503	-0.00171	0.00348	-0.00149	0.0035																		76.6	0.000941	0.004474	-0.00279	0.013503	-0.00171	0.00348	-0.00149	0.0035
76.6	0.000711	0.004575	-0.00298	0.013815	0.000184	0.00355	-0.00127	0.003554																		76.6	0.000711	0.004575	-0.00298	0.013815	0.000184	0.00355	-0.00127	0.003554
76.7	0.000753	0.003996	-0.00315	0.0138	0.000194	0.00361	-0.00117	0.003422																		76.7	0.000753	0.003996	-0.00315	0.0138	0.000194	0.00361	-0.00117	0.003422
76.7	0.000921	0.004356	-0.00311	0.013782	0.00111	0.00329	-0.00137	0.003519																		76.7	0.000921	0.004356	-0.00311	0.013782	0.00111	0.00329	-0.00137	0.003519
76.8	0.000693	0.00444	-0.00285	0.013527	0.000725	0.0031	-0.00135	0.003523																		76.8	0.000693	0.00444	-0.00285	0.013527	0.000725	0.0031	-0.00135	0.003523
76.8	0.000672	0.004596	-0.00484	0.013922	0.000792	0.00312	-0.00094	0.003611																		76.8	0.000672	0.004596	-0.00484	0.013922	0.000792	0.00312	-0.00094	0.003611
76.9	-2.2e-05	0.004263	-0.00781	0.014376	0.000733	0.00312	-0.00027	0.003405																		76.9	-2.2e-05	0.004263	-0.00781	0.014376	0.000733	0.00312	-0.00027	0.003405
76.9	-0.00555	0.008086	-0.00742	0.014152	0.00393	0.00496	-0.00039	0.003284																		76.9	-0.00555	0.008086	-0.00742	0.014152	0.00393	0.00496	-0.00039	0.003284
77	-0.00514	0.007634	-0.00265	0.010243	0.00357	0.00504	-9.6e-05	0.00344																		77	-0.00514	0.007634	-0.00265	0.010243	0.00357	0.00504	-9.6e-05	0.00344
77	-0.00377	0.007966	-0.00695	0.009286	0.0029	0.00503	-0.0004	0.003448																		77	-0.00377	0.007966	-0.00695	0.009286	0.0029	0.00503	-0.0004	0.003448
77.1	-0.0044	0.007473	-0.00666	0.009172	0.00265	0.00521	-0.00031	0.003461																		77.1	-0.0044	0.007473	-0.00666	0.009172	0.00265	0.00521	-0.00031	0.003461
77.1	-0.00428	0.00773	-0.00661	0.009503	0.00213	0.00545	0.002458	0.001244																		77.1	-0.00428	0.00773	-0.00661	0.009503	0.00213	0.00545	0.002458	0.001244
77.2	-0.00467	0.007765	-0.00723	0.00949	0.0017	0.00547	0.001586	0.001052																		77.2	-0.00467	0.007765	-0.00723	0.00949	0.0017	0.00547	0.001586	0.001052
77.2	-0.00224	0.009475	-0.00683	0.009216	0.00209	0.00537	0.001619	0.00096																		77.2	-0.00224	0.009475	-0.00683	0.009216	0.00209	0.00537	0.001619	0.00096
77.3	-0.00199	0.008528	-0.00748	0.009486	0.00143	0.00535	0.00186	0.000949																		77.3	-0.00199	0.008528	-0.00748	0.009486	0.00143	0.00535	0.00186	0.000949
77.3	-0.00282	0.008757	-0.00751	0.009423	0.00142	0.00535	0.001901	0.001212																		77.3	-0.00282	0.008757	-0.00751	0.009423	0.00142	0.00535	0.001901	0.001212
77.4	-0.00267	0.008589	-0.00753	0.009441	0.00229	0.00566	0.002806	0.00111																		77.4	-0.00267	0.008589	-0.00753	0.009441	0.00229	0.00566	0.002806	0.00111
77.4	-0.0022	0.008851	-0.00678	0.009096	0.00179	0.00549	0.002654	0.001197																		77.4	-0.0022	0.008851	-0.00678	0.009096	0.00179	0.00549	0.002654	0.001197
77.5	-0.00321	0.008567	-0.00801	0.009811	0.00158	0.00548	0.002671	0.001119																		77.5	-0.00321	0.008567	-0.00801	0.009811	0.00158	0.00548	0.002671	0.001119
77.5	-0.00252	0.00875	-0.00782	0.009566	0.0018	0.00525	0.002697	0.001216																		77.5	-0.00252	0.00875	-0.00782	0.009566	0.0018	0.00525	0.002697	0.001216
77.6	-0.00331	0.008901	-0.00786	0.00971	0.00162	0.00539	0.00167	0.001106																		77.6	-0.00331	0.008901	-0.00786	0.00971	0.00162	0.00539	0.00167	0.001106
77.6	-0.00141	0.008763	-0.00652	0.009678	0.00168	0.00563	0.00173	0.001117																		77.6	-0.00141	0.008763	-0.00652	0.009678	0.00168	0.00563	0.00173	0.001117
77.7	-0.00208	0.008852	-0.00657	0.009678	-0.000223	0.00583	0.00178	0.001106																		77.7	-0.00208	0.008852	-0.00657	0.009678	-0.000223	0.00583	0.00178	0.001106
77.7	-0.0012	0.008713	-0.00723	0.010037	0.00121	0.00561	0.001767	0.001115																		77.7	-0.0012	0.008713	-0.00723	0.010037	0.00121	0.00561	0.001767	0.001115
77.8	-0.00159	0.008425	-0.00644	0.009714	0.00108	0.00571	0.00178	0.001103																		77.8	-0.00159	0.008425	-0.00644	0.009714	0.00108	0.00571	0.00178	0.001103
77.8	-0.00227	0.008557	-0.0059	0.00944	0.00096	0.00535	0.002052	0.001066																		77.8	-0.00227	0.008557	-0.0059	0.00944	0.00096	0.00535	0.002052	0.001066
77.9	-0.00159	0.008238	-0.00676	0.009998	0.00125	0.00562	0.002074	0.001088																		77.9	-0.00159	0.008238	-0.00676	0.009998	0.00125	0.00562	0.002074	0.001088
77.9	-0.00137	0.008336	-0.00704	0.01021	0.00423	0.0079	0.001835	0.001033																		77.9	-0.00137	0.008336	-0.00704	0.01021	0.00423	0.0079	0.001835	0.001033
78	0.002799	0.006338	-0.00771	0.009602	0.00449	0.00799	0.00187	0.001015																		78	0.002799	0.006338	-0.00771	0.009602	0.00449	0.00799	0.00187	0.001015
78	0.003032	0.006197	-0.0064	0.00995	0.00403	0.00778	0.001475	0.001186																		78	0.003032	0.006197	-0.0064	0.00995	0.00403	0.00778	0.001475	0.001186
78.1	0.002816	0.006001	-0.00829	0.008823	0.00387	0.00784	0.00206	0.001008																		78.1	0.002816	0.006001	-0.00829	0.008823	0.00387	0.00784	0.00206	0.001008
78.1	0.002557	0.005806	-0.00921	0.00904	0.00403	0.00801	0.001749	0.001097																		78.1	0.002557	0.005806	-0.00921	0.00904	0.00403	0.00801	0.001749	0.001097
78.2	-0.0036	0.003412	-0.00867	0.008951	0.00433	0.00798	-0.00248	0.003431																		78.2	-0.0036	0.003412	-0.00867	0.008951	0.00433	0.00798	-0.00248	0.003431
78.2	-0.00355	0.003659	-0.00907	0.009084	0.00417	0.00762	-0.00257	0.00349																		78.2	-0.00355	0.003659	-0.00907	0.009084	0.00417	0.00762	-0.00257	0.00349
78.3	-0.00281	0.002994	-0.0077	0.008786	0.00423	0.00761	-0.0026	0.003464																		78.3	-0.00281	0.002994	-0.0077	0.008786	0.00423	0.00761	-0.0026	0.003464
78.3	-0.00332	0.003261	-0.00814	0.00903	0.00455	0.00768	-0.00211	0.003613																		78.3	-0.00332	0.003261	-0.00814	0.00903	0.00455	0.00768	-0.00211	0.003613
78.4	-0.0032	0.003404	-0.00769	0.008826	0.00557	0.00776	-0.00248	0.003715																		78.4	-0.0032	0.003404	-0.00769	0.008826	0.00557	0.00776	-0.00248	0.003715
78.4	-0.00232	0.003263	-0.00807	0.009054	0.00481	0.0076	-0.00225	0.003502																		78.4	-0.00232	0.003263	-0.00807	0.009054	0.00481	0.0076	-0.00225	0.003502
78.5	-0.00283	0.003475	-0.00742	0.008477	0.00507	0.00769	-0.00206	0.003824																		78.5	-0.00283	0.003475	-0.00742	0.008477	0.00507	0.00769	-0.00206	0.003824
78.5	-0.00274	0.003476	-0.00803	0.008781	0.00487	0.00775	-0.00171	0.003683																		78.5	-0.00274	0.003476	-0.00803	0.008781	0.00487	0.00775	-0.00171	0.003683
78.6	-0.00561	0.004084	-0.00809	0.008988	0.00462	0.00781	-0.00183	0.003693																		78.6	-0.00561	0.004084	-0.00809	0.008988	0.00462	0.00781	-0.00183	0.003693
78.6	-0.00432	0.003905	-0.00757	0.009127	0.00446	0.00767	-0.00196	0.003799																		78.6	-0.00432	0.003905	-0.00757	0.009127	0.00446	0.00767	-0.00196	0.003799
78.7	-0.00513	0.004085	-0.00786	0.009203	0.0093	0.00791	-0.00211	0.003834																		78.7	-0.00513	0.004085	-0.00786	0.009203	0.0093	0.00791	-0.00211	0.003834
78.7	-0.00481	0.004157	-0.00796	0.009413	0.00784	0.00766	-0.00202	0.003807																		78.7	-0.00481	0.004157	-0.00796	0.009413	0.00784	0.00766	-0.00202	0.003807
78.8	-0.00487	0.004298	-0.00732	0.008938	0.00821	0.0077	-0.00182	0.003706																		78.8	-0.00487	0.004298	-0.00732	0.008938	0.00821	0.0077	-0.00182	0.003706
78.8	-0.00526	0.004302	-0.0056	0.009348	0.00852	0.00789	-0.00217	0.003847																		78.8	-0.00526	0.004302	-0.0056	0.009348	0.00852	0.00789	-0.00217	0.003847
78.9	-0.00474	0.003685	-0.00501	0.009403	0.00743	0.00739	-0.00285	0.003807																		78.9	-0.00474	0.003685	-0.00501	0.009403	0.00743	0.00739	-0.00285	0.003807
78.9	-0.00655	0.003937	-0.00433	0.00897	0.00774	0.00752	-0.0027	0.003743																		78.9	-0.00655	0.003937	-0.00433	0.00897	0.00774	0.00752	-0.0027	0.003743
79	-0.00688	0.004054	-0.00166	0.007569	0.00842	0.00776	-0.00269	0.003765																		79	-0.00688	0.004054	-0.00166	0.007569	0.00842	0.00776	-0.00269	0.003765
79	-0.0081	0.004385	-0.00087	0.007307	0.00812	0.00771	-0.0028	0.003802																		79	-0.0081	0.004385	-0.00087	0.007307	0.00812	0.00771	-0.0028	0.003802
79.1	-0.00709	0.004103	-0.00189	0.007335	0.00741	0.00826	-0.00268	0.003689																		79.1	-0.00709	0.004103	-0.00189	0.007335	0.00741	0.00826	-0.00268	0.003689
79.1	-0.00683	0.003962	-0.00178	0.007501	0.00776	0.00795	-0.0026	0.003691																		79.1	-0.00683	0.003962	-0.00178	0.007501	0.00776	0.00795	-0.0026	0.003691
79.2	-0.00731	0.003746	-0.00076	0.006934	0.00709	0.00772	-0.00122	0.00458																		79.2	-0.00731	0.003746	-0.00076	0.006934	0.00709	0.00772	-0.00122	0.00458
79.2	-0.00464	0.004058	-0.0013	0.007118	0.00777	0.0081	-0.00127	0.004493																		79.2	-0.00464	0.004058	-0.0013	0.007118	0.00777	0.0081	-0.00127	0.004493
79.3	-0.00533	0.004061	-0.00202	0.007401	0.00779	0.00815	-0.00145	0.004546																		79.3	-0.00533	0.004061	-0.00202	0.007401	0.00779	0.00815	-0.00145	0.004546
79.3	-0.00564	0.004185	-0.00149	0.00681	0.00817	0.00824	-0.0009	0.004473																		79.3	-0.00564	0.004185	-0.00149	0.00681	0.00817	0.00824	-0.0009	0.004473
79.4	-0.00541	0.00431	-0.0025	0.007555	0.00818	0.0079	-0.00183	0.004635																		79.4	-0.00541	0.00431	-0.0025	0.007555	0.00818	0.0079	-0.00183	0.004635
79.4	-0.00521	0.004083	-0.00188	0.007247	0.00833	0.00796	-0.0018	0.004642																		79.4	-0.00521	0.004083	-0.00188	0.007247	0.00833	0.00796	-0.0018	0.004642
79.5	-0.00398	0.004208	-0.00188	0.007184	0.00761	0.00806	-0.00149	0.004696																		79.5	-0.00398	0.004208	-0.00188	0.007184	0.00761	0.00806	-0.00149	0.004696
79.5	-0.00405	0.004262	-0.00181	0.007167	0.00779	0.0081	-0.00158	0.004793																		79.5	-0.00405	0.004262	-0.00181	0.007167	0.00779	0.0081	-0.00158	0.004793
79.6	-0.00421	0.004167	-0.00171	0.007183	0.00741	0.00802	-0.00072	0.004782																		79.6	-0.00421	0.004167	-0.00171	0.007183	0.00741	0.00802	-0.00072	0.004782
79.6	-0.00614	0.004609	-0.00249	0.006972	0.00779	0.00796	-0.00106	0.00492																		79.6	-0.00614	0.004609	-0.00249	0.006972	0.00779	0.00796	-0.00106	0.00492
79.7	-0.00438	0.00411	-0.0031	0.007212	0.00952	0.0086	-0.00077	0.004861																		79.7	-0.00438	0.00411	-0.0031	0.007212	0.00952	0.0086	-0.00077	0.004861
79.7	-0.00576	0.004414	-0.00291	0.007055	0.00919	0.00894	-0.00071	0.004863																		79.7	-0.00576	0.004414	-0.00291	0.007055	0.00919	0.00894	-0.00071	0.004863
79.8	-0.005	0.004161	-0.00282	0.007159	0.00901	0.00883	-0.00085	0.004869																		79.8	-0.005	0.004161	-0.00282	0.007159	0.00901	0.00883	-0.00085	0.004869
79.8	-0.00388	0.004103	-0.00469	0.0066	0.00922	0.00893	-0.00056	0.004871																		79.8	-0.00388	0.004103	-0.00469	0.0066	0.00922	0.00893	-0.00056	0.004871
79.9	-0.0044	0.003985	-0.00466	0.006752	0.00862	0.00861	-0.00062	0.004953																		79.9	-0.0044	0.003985	-0.00466	0.006752	0.00862	0.00861	-0.00062	0.004953
79.9	-0.00643	0.005295	-0.00466	0.006635	0.00893	0.00886	0.000135	0.00468																		79.9	-0.00643	0.005295	-0.00466	0.006635	0.00893	0.00886	0.000135	0.00468
80	-0.00587	0.005755	0.003085	0.005774	0.00505	0.00653	0.000162	0.004605																		80	-0.00587	0.005755	0.003085	0.005774	0.00505	0.00653	0.000162	0.004605
80	-0.00421	0.005473	0.002775	0.005738	0.00557	0.00674	-4.5e-06	0.004663																		80	-0.00421	0.005473	0.002775	0.005738	0.00557	0.00674	-4.5e-06	0.004663
80.1	-0.0041	0.005025	0.00062	0.005569	0.00597	0.00594	5.91e-05	0.004936																		80.1	-0.0041	0.005025	0.00062	0.005569	0.00597	0.00594	5.91e-05	0.004936
80.1	-0.00465	0.005256	0.000434	0.005425	0.00697	0.00635	0.002899	0.006264																		80.1	-0.00465	0.005256	0.000434	0.005425	0.00697	0.00635	0.002899	0.006264
80.2	-0.00473	0.005877	0.001288	0.005514	0.00813	0.00639	0.001027	0.007888																		80.2	-0.00473	0.005877	0.001288	0.005514	0.00813	0.00639	0.001027	0.007888
80.2	-0.00693	0.005457	0.001452	0.005749	0.00811	0.00631	0.001093	0.00779																		80.2	-0.00693	0.005457	0.001452	0.005749	0.00811	0.00631	0.001093	0.00779
80.3	-0.00565	0.004911	0.000855	0.005931	0.00781	0.00615	0.000874	0.007782																		80.3	-0.00565	0.004911	0.000855	0.005931	0.00781	0.00615	0.000874	0.007782
80.3	-0.00708	0.005629	0.000328	0.005889	0.00772	0.00616	0.000938	0.007653																		80.3	-0.00708	0.005629	0.000328	0.005889	0.00772	0.00616	0.000938	0.007653
80.4	-0.00583	0.005292	0.001174	0.00608	0.00812	0.0065	0.001869	0.007545																		80.4	-0.00583	0.005292	0.001174	0.00608	0.00812	0.0065	0.001869	0.007545
80.4	-0.00632	0.005402	0.000377	0.005885	0.00718	0.00579	0.001645	0.007761																		80.4	-0.00632	0.005402	0.000377	0.005885	0.00718	0.00579	0.001645	0.007761
80.5	-0.00507	0.004861	0.000623	0.005957	0.00736	0.00609	0.001897	0.007712																		80.5	-0.00507	0.004861	0.000623	0.005957	0.00736	0.00609	0.001897	0.007712
80.5	-0.00632	0.005452	0.000366	0.005565	0.00694	0.00596	0.001966	0.007748																		80.5	-0.00632	0.005452	0.000366	0.005565	0.00694	0.00596	0.001966	0.007748
80.6	-0.00645	0.005338	0.000916	0.005862	0.00756	0.00621	0.000497	0.007743																		80.6	-0.00645	0.005338	0.000916	0.005862	0.00756	0.00621	0.000497	0.007743
80.6	-0.00303	0.005121	0.001038	0.006034	0.00713	0.00601	5.07e-05	0.00788																		80.6	-0.00303	0.005121	0.001038	0.006034	0.00713	0.00601	5.07e-05	0.00788
80.7	-0.00272	0.00487	0.001689	0.006387	0.0078	0.00635	0.000208	0.007853																		80.7	-0.00272	0.00487	0.001689	0.006387	0.0078	0.00635	0.000208	0.007853
80.7	-0.00184	0.005242	0.00038	0.005887	0.0101	0.00627	0.000207	0.007851																		80.7	-0.00184	0.005242	0.00038	0.005887	0.0101	0.00627	0.000207	0.007851
80.8	-0.00232	0.004939	0.000261	0.005549	0.00975	0.00609	-0.00015	0.007657																		80.8	-0.00232	0.004939	0.000261	0.005549	0.00975	0.00609	-0.00015	0.007657
80.8	-0.00333	0.005052	-0.00046	0.005676	0.0107	0.00654	0.001142	0.007928																		80.8	-0.00333	0.005052	-0.00046	0.005676	0.0107	0.00654	0.001142	0.007928
80.9	-0.00246	0.004775	-0.00302	0.007324	0.01	0.00619	0.001337	0.007889																		80.9	-0.00246	0.004775	-0.00302	0.007324	0.01	0.00619	0.001337	0.007889
80.9	0.002509	0.002159	-0.00307	0.007299	0.00963	0.00601	0.001429	0.008042																		80.9	0.002509	0.002159	-0.00307	0.007299	0.00963	0.00601	0.001429	0.008042
81	0.001242	0.001855	-1.8e-05	0.009047	0.0122	0.00746	0.001663	0.007998																		81	0.001242	0.001855	-1.8e-05	0.009047	0.0122	0.00746	0.001663	0.007998
81	-0.0005	0.002322	-0.00097	0.008628	0.0122	0.00745	0.001856	0.007931																		81	-0.0005	0.002322	-0.00097	0.008628	0.0122	0.00745	0.001856	0.007931
81.1	-0.00094	0.0023	-0.00085	0.008865	0.0133	0.00751	0.001706	0.007911																		81.1	-0.00094	0.0023	-0.00085	0.008865	0.0133	0.00751	0.001706	0.007911
81.1	-0.00114	0.002687	-0.00289	0.008421	0.0128	0.00724	0.001695	0.007967																		81.1	-0.00114	0.002687	-0.00289	0.008421	0.0128	0.00724	0.001695	0.007967
81.2	0.007357	0.007986	-0.00161	0.00921	0.0129	0.00723	0.004337	0.00578																		81.2	0.007357	0.007986	-0.00161	0.00921	0.0129	0.00723	0.004337	0.00578
81.2	0.005841	0.006487	-0.00202	0.008866	0.0126	0.00713	0.004075	0.005885																		81.2	0.005841	0.006487	-0.00202	0.008866	0.0126	0.00713	0.004075	0.005885
81.3	0.005625	0.006855	-0.0014	0.00869	0.0128	0.00735	0.004268	0.005892																		81.3	0.005625	0.006855	-0.0014	0.00869	0.0128	0.00735	0.004268	0.005892
81.3	0.006192	0.006847	-0.0018	0.008413	0.0125	0.00723	0.003801	0.005873																		81.3	0.006192	0.006847	-0.0018	0.008413	0.0125	0.00723	0.003801	0.005873
81.4	0.005739	0.006395	-0.00088	0.009138	0.0129	0.00735	0.002021	0.005771																		81.4	0.005739	0.006395	-0.00088	0.009138	0.0129	0.00735	0.002021	0.005771
81.4	0.006296	0.006856	-0.00177	0.008916	0.0122	0.00714	0.001898	0.005806																		81.4	0.006296	0.006856	-0.00177	0.008916	0.0122	0.00714	0.001898	0.005806
81.5	0.006818	0.006376	-0.00248	0.008099	0.0131	0.00709	0.002348	0.005885																		81.5	0.006818	0.006376	-0.00248	0.008099	0.0131	0.00709	0.002348	0.005885
81.5	0.007479	0.006559	-0.00175	0.008824	0.0134	0.00708	0.002078	0.005701																		81.5	0.007479	0.006559	-0.00175	0.008824	0.0134	0.00708	0.002078	0.005701
81.6	0.006304	0.006689	-0.00147	0.008665	0.0137	0.00739	0.00294	0.005463																		81.6	0.006304	0.006689	-0.00147	0.008665	0.0137	0.00739	0.00294	0.005463
81.6	0.004615	0.006635	-0.00215	0.008503	0.0131	0.00697	0.002687	0.005746																		81.6	0.004615	0.006635	-0.00215	0.008503	0.0131	0.00697	0.002687	0.005746
81.7	0.005327	0.006964	-0.00198	0.008669	0.012	0.00664	0.002667	0.00565																		81.7	0.005327	0.006964	-0.00198	0.008669	0.012	0.00664	0.002667	0.00565
81.7	0.004567	0.006982	-0.00173	0.009222	0.0103	0.00666	0.002934	0.005631																		81.7	0.004567	0.006982	-0.00173	0.009222	0.0103	0.00666	0.002934	0.005631
81.8	0.00586	0.00745	-0.00189	0.00877	0.00968	0.00642	0.002864	0.005747																		81.8	0.00586	0.00745	-0.00189	0.00877	0.00968	0.00642	0.002864	0.005747
81.8	0.005608	0.007237	-0.00192	0.008697	0.0105	0.00694	0.00222	0.005637																		81.8	0.005608	0.007237	-0.00192	0.008697	0.0105	0.00694	0.00222	0.005637
81.9	0.006021	0.006908	0.003895	0.005756	0.00992	0.00641	0.001392	0.005604																		81.9	0.006021	0.006908	0.003895	0.005756	0.00992	0.00641	0.001392	0.005604
81.9	0.004765	0.00675	0.004791	0.00629	0.0106	0.00683	0.00132	0.005729																		81.9	0.004765	0.00675	0.004791	0.00629	0.0106	0.00683	0.00132	0.005729
82	0.003858	0.00692	-0.00081	0.002796	0.0102	0.00669	0.001532	0.005565																		82	0.003858	0.00692	-0.00081	0.002796	0.0102	0.00669	0.001532	0.005565
82	0.000682	0.008564	0.00105	0.004374	0.0107	0.0068	0.001357	0.005631																		82	0.000682	0.008564	0.00105	0.004374	0.0107	0.0068	0.001357	0.005631
82.1	0.002024	0.008209	0.001503	0.004358	0.0114	0.00624	0.001553	0.00556																		82.1	0.002024	0.008209	0.001503	0.004358	0.0114	0.00624	0.001553	0.00556
82.1	0.000532	0.008126	0.002074	0.004436	0.0126	0.00648	-7.1e-05	0.004496																		82.1	0.000532	0.008126	0.002074	0.004436	0.0126	0.00648	-7.1e-05	0.004496
82.2	0.004131	0.011017	0.003849	0.004095	0.0141	0.00639	0.001045	0.003519																		82.2	0.004131	0.011017	0.003849	0.004095	0.0141	0.00639	0.001045	0.003519
82.2	0.004918	0.011984	0.002015	0.004305	0.014	0.00642	0.000991	0.003664																		82.2	0.004918	0.011984	0.002015	0.004305	0.014	0.00642	0.000991	0.003664
82.3	0.003666	0.011178	0.002927	0.004183	0.0135	0.00629	0.000932	0.003594																		82.3	0.003666	0.011178	0.002927	0.004183	0.0135	0.00629	0.000932	0.003594
82.3	0.004924	0.011404	0.003611	0.004126	0.0131	0.00616	-0.00047	0.003772																		82.3	0.004924	0.011404	0.003611	0.004126	0.0131	0.00616	-0.00047	0.003772
82.4	0.005842	0.012023	0.002792	0.004075	0.0135	0.00651	-0.00046	0.004195																		82.4	0.005842	0.012023	0.002792	0.004075	0.0135	0.00651	-0.00046	0.004195
82.4	0.004995	0.011658	0.00341	0.004279	0.0133	0.00641	-0.00084	0.004227																		82.4	0.004995	0.011658	0.00341	0.004279	0.0133	0.00641	-0.00084	0.004227
82.5	0.00537	0.011369	0.003529	0.004126	0.0134	0.0063	-0.00127	0.004261																		82.5	0.00537	0.011369	0.003529	0.004126	0.0134	0.0063	-0.00127	0.004261
82.5	0.004075	0.011732	0.00379	0.004231	0.0131	0.00615	-0.00109	0.004138																		82.5	0.004075	0.011732	0.00379	0.004231	0.0131	0.00615	-0.00109	0.004138
82.6	0.004935	0.011671	0.003929	0.004514	0.0136	0.00642	-0.00144	0.004168																		82.6	0.004935	0.011671	0.003929	0.004514	0.0136	0.00642	-0.00144	0.004168
82.6	0.004681	0.011731	0.002873	0.004243	0.014	0.00638	-0.00117	0.004004																		82.6	0.004681	0.011731	0.002873	0.004243	0.014	0.00638	-0.00117	0.004004
82.7	0.005458	0.011627	0.002989	0.00425	0.0171	0.00784	-0.00137	0.004174																		82.7	0.005458	0.011627	0.002989	0.00425	0.0171	0.00784	-0.00137	0.004174
82.7	0.004715	0.011416	0.002836	0.004245	0.017	0.00785	-0.00112	0.004139																		82.7	0.004715	0.011416	0.002836	0.004245	0.017	0.00785	-0.00112	0.004139
82.8	0.004808	0.011409	0.003433	0.004242	0.0163	0.00738	-0.00116	0.004094																		82.8	0.004808	0.011409	0.003433	0.004242	0.0163	0.00738	-0.00116	0.004094
82.8	0.005245	0.011058	0.002447	0.00436	0.017	0.00783	-0.00214	0.003981																		82.8	0.005245	0.011058	0.002447	0.00436	0.017	0.00783	-0.00214	0.003981
82.9	0.006002	0.011989	0.001654	0.004364	0.0162	0.00734	-0.00225	0.004056																		82.9	0.006002	0.011989	0.001654	0.004364	0.0162	0.00734	-0.00225	0.004056
82.9	-0.00204	0.013908	0.002085	0.004398	0.0149	0.0067	-0.00201	0.003938																		82.9	-0.00204	0.013908	0.002085	0.004398	0.0149	0.0067	-0.00201	0.003938
83	-0.00371	0.013525	0.002006	0.004491	0.0155	0.00693	-0.0024	0.003923																		83	-0.00371	0.013525	0.002006	0.004491	0.0155	0.00693	-0.0024	0.003923
83	-0.00183	0.01301	0.000738	0.003768	0.0149	0.00685	-0.00198	0.00402																		83	-0.00183	0.01301	0.000738	0.003768	0.0149	0.00685	-0.00198	0.00402
83.1	-0.00148	0.012815	0.000339	0.004096	0.0155	0.00665	-0.00221	0.004008																		83.1	-0.00148	0.012815	0.000339	0.004096	0.0155	0.00665	-0.00221	0.004008
83.1	-0.0019	0.012631	0.000256	0.004119	0.0156	0.00676	-0.00208	0.00398																		83.1	-0.0019	0.012631	0.000256	0.004119	0.0156	0.00676	-0.00208	0.00398
83.2	-0.00408	0.011324	0.003098	0.00514	0.0161	0.00699	0.001035	0.004062																		83.2	-0.00408	0.011324	0.003098	0.00514	0.0161	0.00699	0.001035	0.004062
83.2	-0.00347	0.011698	0.003243	0.005243	0.0162	0.00708	0.001434	0.004132																		83.2	-0.00347	0.011698	0.003243	0.005243	0.0162	0.00708	0.001434	0.004132
83.3	-0.00362	0.01108	0.00236	0.005884	0.016	0.0068	0.001175	0.004019																		83.3	-0.00362	0.01108	0.00236	0.005884	0.016	0.0068	0.001175	0.004019
83.3	-0.00403	0.011348	0.001826	0.005773	0.0162	0.00697	0.000996	0.004042																		83.3	-0.00403	0.011348	0.001826	0.005773	0.0162	0.00697	0.000996	0.004042
83.4	-0.0041	0.011539	-0.00012	0.005918	0.0163	0.00698	0.001221	0.003874																		83.4	-0.0041	0.011539	-0.00012	0.005918	0.0163	0.00698	0.001221	0.003874
83.4	-0.00288	0.011356	0.002442	0.005931	0.0163	0.00697	0.001308	0.003895																		83.4	-0.00288	0.011356	0.002442	0.005931	0.0163	0.00697	0.001308	0.003895
83.5	-0.00406	0.011479	0.001848	0.005793	0.016	0.00689	0.001416	0.003976																		83.5	-0.00406	0.011479	0.001848	0.005793	0.016	0.00689	0.001416	0.003976
83.5	-0.0045	0.011374	0.001557	0.005728	0.016	0.00692	0.001366	0.003971																		83.5	-0.0045	0.011374	0.001557	0.005728	0.016	0.00692	0.001366	0.003971
83.6	-0.00347	0.01113	0.001992	0.005847	0.0153	0.00639	0.002036	0.003935																		83.6	-0.00347	0.01113	0.001992	0.005847	0.0153	0.00639	0.002036	0.003935
83.6	-0.00412	0.011328	0.002586	0.005909	0.0161	0.00701	0.001826	0.003802																		83.6	-0.00412	0.011328	0.002586	0.005909	0.0161	0.00701	0.001826	0.003802
83.7	-0.00393	0.011338	0.002991	0.005872	0.012	0.00485	0.002174	0.003934																		83.7	-0.00393	0.011338	0.002991	0.005872	0.012	0.00485	0.002174	0.003934
83.7	-0.00446	0.011477	0.002262	0.005797	0.0133	0.0052	0.002028	0.003895																		83.7	-0.00446	0.011477	0.002262	0.005797	0.0133	0.0052	0.002028	0.003895
83.8	-0.00444	0.011684	0.002045	0.005778	0.0131	0.00497	0.00199	0.003845																		83.8	-0.00444	0.011684	0.002045	0.005778	0.0131	0.00497	0.00199	0.003845
83.8	-0.0037	0.010973	0.002068	0.00585	0.0129	0.00477	0.001987	0.003871																		83.8	-0.0037	0.010973	0.002068	0.00585	0.0129	0.00477	0.001987	0.003871
83.9	-0.00399	0.011429	0.003899	0.006032	0.0127	0.00472	0.001581	0.003955																		83.9	-0.00399	0.011429	0.003899	0.006032	0.0127	0.00472	0.001581	0.003955
83.9	-0.00591	0.013148	0.003639	0.006029	0.00808	0.00405	0.001465	0.003986																		83.9	-0.00591	0.013148	0.003639	0.006029	0.00808	0.00405	0.001465	0.003986
84	-0.00602	0.013261	0.003058	0.006042	0.00753	0.0038	0.001704	0.004102																		84	-0.00602	0.013261	0.003058	0.006042	0.00753	0.0038	0.001704	0.004102
84	-0.00152	0.013658	0.002974	0.005816	0.00874	0.00407	0.00181	0.004093																		84	-0.00152	0.013658	0.002974	0.005816	0.00874	0.00407	0.00181	0.004093
84.1	-0.00203	0.013385	0.002304	0.005987	0.00873	0.00399	0.001573	0.004043																		84.1	-0.00203	0.013385	0.002304	0.005987	0.00873	0.00399	0.001573	0.004043
84.1	-0.00222	0.013864	0.001531	0.005881	0.00776	0.00363	0.001574	0.004098																		84.1	-0.00222	0.013864	0.001531	0.005881	0.00776	0.00363	0.001574	0.004098
84.2	-0.00214	0.013662	0.001124	0.005554	0.00808	0.00354	8.68e-05	0.003054																		84.2	-0.00214	0.013662	0.001124	0.005554	0.00808	0.00354	8.68e-05	0.003054
84.2	-0.00585	0.011333	0.000717	0.005462	0.00772	0.00362	0.000284	0.003123																		84.2	-0.00585	0.011333	0.000717	0.005462	0.00772	0.00362	0.000284	0.003123
84.3	-0.00527	0.011231	0.00164	0.005123	0.00765	0.00322	-7.2e-05	0.002973																		84.3	-0.00527	0.011231	0.00164	0.005123	0.00765	0.00322	-7.2e-05	0.002973
84.3	-0.00555	0.011395	0.001703	0.005159	0.00723	0.00341	0.000423	0.002736																		84.3	-0.00555	0.011395	0.001703	0.005159	0.00723	0.00341	0.000423	0.002736
84.4	-0.00615	0.011253	0.001425	0.005224	0.0074	0.00315	0.000645	0.002665																		84.4	-0.00615	0.011253	0.001425	0.005224	0.0074	0.00315	0.000645	0.002665
84.4	-0.00556	0.01162	0.002272	0.005244	0.00736	0.00343	0.000482	0.002754																		84.4	-0.00556	0.01162	0.002272	0.005244	0.00736	0.00343	0.000482	0.002754
84.5	-0.00606	0.01123	0.001562	0.005186	0.00768	0.00378	-0.00044	0.002509																		84.5	-0.00606	0.01123	0.001562	0.005186	0.00768	0.00378	-0.00044	0.002509
84.5	-0.00611	0.010881	0.001276	0.005071	0.00793	0.00339	-0.0004	0.002565																		84.5	-0.00611	0.010881	0.001276	0.005071	0.00793	0.00339	-0.0004	0.002565
84.6	-0.00671	0.011451	0.002011	0.005203	0.00827	0.00354	0.000556	0.002909																		84.6	-0.00671	0.011451	0.002011	0.005203	0.00827	0.00354	0.000556	0.002909
84.6	-0.00763	0.011561	0.00229	0.005218	0.00775	0.00327	0.000663	0.002971																		84.6	-0.00763	0.011561	0.00229	0.005218	0.00775	0.00327	0.000663	0.002971
84.7	-0.00855	0.011706	0.001708	0.005201	0.00591	0.0027	0.000353	0.002882																		84.7	-0.00855	0.011706	0.001708	0.005201	0.00591	0.0027	0.000353	0.002882
84.7	-0.00808	0.01142	0.001667	0.00522	0.00671	0.00278	0.000523	0.002932																		84.7	-0.00808	0.01142	0.001667	0.00522	0.00671	0.00278	0.000523	0.002932
84.8	-0.00834	0.011665	0.002208	0.005244	0.00688	0.00273	0.000297	0.002777																		84.8	-0.00834	0.011665	0.002208	0.005244	0.00688	0.00273	0.000297	0.002777
84.8	-0.00821	0.011528	0.003859	0.004881	0.00696	0.00279	-0.00041	0.003066																		84.8	-0.00821	0.011528	0.003859	0.004881	0.00696	0.00279	-0.00041	0.003066
84.9	-0.00805	0.011677	0.00289	0.00491	0.00688	0.00272	-0.00021	0.00302																		84.9	-0.00805	0.011677	0.00289	0.00491	0.00688	0.00272	-0.00021	0.00302
84.9	-0.00353	0.008728	0.00253	0.004809	0.00858	0.00236	-0.00035	0.002966																		84.9	-0.00353	0.008728	0.00253	0.004809	0.00858	0.00236	-0.00035	0.002966
85	-0.00459	0.009399	0.00292	0.004903	0.0077	0.00239	-0.0004	0.003049																		85	-0.00459	0.009399	0.00292	0.004903	0.0077	0.00239	-0.0004	0.003049
85	-0.00457	0.00885	0.002174	0.004907	0.00795	0.00242	-0.00045	0.002984																		85	-0.00457	0.00885	0.002174	0.004907	0.00795	0.00242	-0.00045	0.002984
85.1	-0.00444	0.008867	0.002392	0.004924	0.0073	0.00255	-0.00022	0.002998																		85.1	-0.00444	0.008867	0.002392	0.004924	0.0073	0.00255	-0.00022	0.002998
85.1	-0.00492	0.009358	0.004165	0.004085	0.00789	0.00241	-0.00037	0.002958																		85.1	-0.00492	0.009358	0.004165	0.004085	0.00789	0.00241	-0.00037	0.002958
85.2	-0.00401	0.009328	0.003941	0.003957	0.00726	0.00198	0.001104	0.003643																		85.2	-0.00401	0.009328	0.003941	0.003957	0.00726	0.00198	0.001104	0.003643
85.2	-0.00272	0.010271	0.003905	0.003792	0.006	0.00213	0.000867	0.00352																		85.2	-0.00272	0.010271	0.003905	0.003792	0.006	0.00213	0.000867	0.00352
85.3	-0.00243	0.010075	0.004713	0.003508	0.00705	0.00199	0.000971	0.003606																		85.3	-0.00243	0.010075	0.004713	0.003508	0.00705	0.00199	0.000971	0.003606
85.3	-0.00239	0.010424	0.004227	0.003356	0.00708	0.00201	0.001173	0.003715																		85.3	-0.00239	0.010424	0.004227	0.003356	0.00708	0.00201	0.001173	0.003715
85.4	-0.00274	0.009995	0.00363	0.003465	0.00723	0.00201	0.001264	0.003748																		85.4	-0.00274	0.009995	0.00363	0.003465	0.00723	0.00201	0.001264	0.003748
85.4	-0.00364	0.010861	0.004553	0.003362	0.00695	0.00196	0.001038	0.003713																		85.4	-0.00364	0.010861	0.004553	0.003362	0.00695	0.00196	0.001038	0.003713
85.5	-0.00313	0.009945	0.00458	0.003417	0.00674	0.00204	0.001316	0.003765																		85.5	-0.00313	0.009945	0.00458	0.003417	0.00674	0.00204	0.001316	0.003765
85.5	-0.00356	0.010261	0.004743	0.003383	0.00678	0.00195	0.001161	0.003712																		85.5	-0.00356	0.010261	0.004743	0.003383	0.00678	0.00195	0.001161	0.003712
85.6	-0.00274	0.010149	0.004541	0.003414	0.00657	0.00204	0.002154	0.00407																		85.6	-0.00274	0.010149	0.004541	0.003414	0.00657	0.00204	0.002154	0.00407
85.6	-0.00357	0.01015	0.004863	0.003407	0.00692	0.00199	0.001946	0.004039																		85.6	-0.00357	0.01015	0.004863	0.003407	0.00692	0.00199	0.001946	0.004039
85.7	-0.00408	0.009697	0.005535	0.003443	0.00295	0.00474	0.002096	0.004065																		85.7	-0.00408	0.009697	0.005535	0.003443	0.00295	0.00474	0.002096	0.004065
85.7	-0.00273	0.010128	0.004875	0.003418	-0.00144	0.00448	0.002172	0.00418																		85.7	-0.00273	0.010128	0.004875	0.003418	-0.00144	0.00448	0.002172	0.00418
85.8	-0.00329	0.00986	0.005301	0.003478	-0.00136	0.00447	0.002012	0.004061																		85.8	-0.00329	0.00986	0.005301	0.003478	-0.00136	0.00447	0.002012	0.004061
85.8	-0.00264	0.010678	0.005049	0.003455	-0.00116	0.00453	0.001536	0.004267																		85.8	-0.00264	0.010678	0.005049	0.003455	-0.00116	0.00453	0.001536	0.004267
85.9	-0.00257	0.009943	0.007269	0.00418	-0.00191	0.00463	0.000737	0.004594																		85.9	-0.00257	0.009943	0.007269	0.00418	-0.00191	0.00463	0.000737	0.004594
85.9	-0.00411	0.011364	0.006194	0.004058	-0.00276	0.00462	0.000851	0.004643																		85.9	-0.00411	0.011364	0.006194	0.004058	-0.00276	0.00462	0.000851	0.004643
86	-0.00158	0.01133	0.005745	0.00384	-0.00305	0.00466	0.000585	0.004513																		86	-0.00158	0.01133	0.005745	0.00384	-0.00305	0.00466	0.000585	0.004513
86	-0.00287	0.011514	0.004418	0.003946	-0.00261	0.00429	0.000703	0.004572																		86	-0.00287	0.011514	0.004418	0.003946	-0.00261	0.00429	0.000703	0.004572
86.1	-0.00146	0.011661	0.005184	0.00399	-0.00199	0.0044	0.000999	0.00462																		86.1	-0.00146	0.011661	0.005184	0.00399	-0.00199	0.0044	0.000999	0.00462
86.1	-0.00255	0.011149	0.006399	0.004475	-0.00145	0.00436	0.000584	0.004465																		86.1	-0.00255	0.011149	0.006399	0.004475	-0.00145	0.00436	0.000584	0.004465
86.2	-0.00606	0.009969	0.006186	0.004452	-0.00214	0.00489	-0.00039	0.004408																		86.2	-0.00606	0.009969	0.006186	0.004452	-0.00214	0.00489	-0.00039	0.004408
86.2	-0.00506	0.009799	0.006555	0.004382	-0.00176	0.00468	-0.00042	0.004349																		86.2	-0.00506	0.009799	0.006555	0.004382	-0.00176	0.00468	-0.00042	0.004349
86.3	-0.00499	0.00935	0.007894	0.004539	-0.00164	0.00468	-0.00046	0.004434																		86.3	-0.00499	0.00935	0.007894	0.004539	-0.00164	0.00468	-0.00046	0.004434
86.3	-0.00635	0.009656	0.006838	0.004331	-0.00179	0.00487	0.000589	0.0046																		86.3	-0.00635	0.009656	0.006838	0.004331	-0.00179	0.00487	0.000589	0.0046
86.4	-0.0058	0.009939	0.005827	0.004466	-0.00142	0.00456	0.00216	0.004423																		86.4	-0.0058	0.009939	0.005827	0.004466	-0.00142	0.00456	0.00216	0.004423
86.4	-0.00662	0.009457	0.00625	0.0044	-0.00201	0.00506	0.002106	0.004438																		86.4	-0.00662	0.009457	0.00625	0.0044	-0.00201	0.00506	0.002106	0.004438
86.5	-0.00518	0.009798	0.007851	0.004402	-0.00217	0.00438	0.001968	0.004321																		86.5	-0.00518	0.009798	0.007851	0.004402	-0.00217	0.00438	0.001968	0.004321
86.5	-0.00562	0.009504	0.00626	0.004323	-0.00214	0.00445	0.001948	0.004331																		86.5	-0.00562	0.009504	0.00626	0.004323	-0.00214	0.00445	0.001948	0.004331
86.6	-0.00687	0.009177	0.007659	0.004451	-0.00281	0.00499	0.003351	0.005126																		86.6	-0.00687	0.009177	0.007659	0.004451	-0.00281	0.00499	0.003351	0.005126
86.6	-0.00063	0.009948	0.006147	0.004438	-0.00204	0.00442	0.003451	0.005141																		86.6	-0.00063	0.009948	0.006147	0.004438	-0.00204	0.00442	0.003451	0.005141
86.7	-0.00056	0.009713	0.006341	0.004384	-0.00023	0.00337	0.003242	0.005046																		86.7	-0.00056	0.009713	0.006341	0.004384	-0.00023	0.00337	0.003242	0.005046
86.7	-0.00104	0.010072	0.006557	0.004469	0.00292	0.00279	0.003215	0.005058																		86.7	-0.00104	0.010072	0.006557	0.004469	0.00292	0.00279	0.003215	0.005058
86.8	-0.0018	0.010102	0.007135	0.004465	0.00266	0.00295	0.003179	0.005043																		86.8	-0.0018	0.010102	0.007135	0.004465	0.00266	0.00295	0.003179	0.005043
86.8	-0.00103	0.009628	0.006689	0.004161	0.00287	0.00276	0.003443	0.005093																		86.8	-0.00103	0.009628	0.006689	0.004161	0.00287	0.00276	0.003443	0.005093
86.9	-0.00189	0.009933	0.006291	0.004236	0.0032	0.00251	0.003466	0.005132																		86.9	-0.00189	0.009933	0.006291	0.004236	0.0032	0.00251	0.003466	0.005132
86.9	-0.00086	0.009578	0.004347	0.003702	0.00349	0.00237	0.003587	0.004945																		86.9	-0.00086	0.009578	0.004347	0.003702	0.00349	0.00237	0.003587	0.004945
87	-0.00126	0.009736	0.006239	0.004459	0.00288	0.00282	0.003211	0.004965																		87	-0.00126	0.009736	0.006239	0.004459	0.00288	0.00282	0.003211	0.004965
87	0.00509	0.011543	0.00402	0.004271	0.00219	0.0034	0.00389	0.005131																		87	0.00509	0.011543	0.00402	0.004271	0.00219	0.0034	0.00389	0.005131
87.1	0.00462	0.011899	0.004834	0.004509	0.00184	0.00273	0.00349	0.004965																		87.1	0.00462	0.011899	0.004834	0.004509	0.00184	0.00273	0.00349	0.004965
87.1	0.00606	0.011578	0.00317	0.004011	0.00209	0.00261	0.003499	0.004935																		87.1	0.00606	0.011578	0.00317	0.004011	0.00209	0.00261	0.003499	0.004935
87.2	0.005761	0.011467	0.002854	0.003759	0.00179	0.00319	0.004777	0.005097																		87.2	0.005761	0.011467	0.002854	0.003759	0.00179	0.00319	0.004777	0.005097
87.2	-0.00067	0.012399	0.003016	0.003729	0.00237	0.00308	0.004657	0.005053																		87.2	-0.00067	0.012399	0.003016	0.003729	0.00237	0.00308	0.004657	0.005053
87.3	-0.00043	0.012519	0.003947	0.00342	0.00268	0.00285	0.004766	0.005203																		87.3	-0.00043	0.012519	0.003947	0.00342	0.00268	0.00285	0.004766	0.005203
87.3	-0.00047	0.012154	0.004381	0.00368	0.0015	0.00337	0.004374	0.005027																		87.3	-0.00047	0.012154	0.004381	0.00368	0.0015	0.00337	0.004374	0.005027
87.4	-0.00104	0.01234	0.004485	0.003619	0.00236	0.00294	0.005498	0.004909																		87.4	-0.00104	0.01234	0.004485	0.003619	0.00236	0.00294	0.005498	0.004909
87.4	-0.00176	0.013007	0.004673	0.003886	0.00235	0.00283	0.005454	0.004865																		87.4	-0.00176	0.013007	0.004673	0.003886	0.00235	0.00283	0.005454	0.004865
87.5	-0.00199	0.012404	0.003834	0.003199	0.000891	0.00336	0.006008	0.004818																		87.5	-0.00199	0.012404	0.003834	0.003199	0.000891	0.00336	0.006008	0.004818
87.5	-0.00156	0.012536	0.003893	0.003161	0.00108	0.00343	0.006101	0.004879																		87.5	-0.00156	0.012536	0.003893	0.003161	0.00108	0.00343	0.006101	0.004879
87.6	-0.00146	0.012306	0.004451	0.003626	0.00186	0.00306	0.003825	0.003826																		87.6	-0.00146	0.012306	0.004451	0.003626	0.00186	0.00306	0.003825	0.003826
87.6	-0.00129	0.012577	0.005517	0.003728	0.00162	0.00314	0.003899	0.003838																		87.6	-0.00129	0.012577	0.005517	0.003728	0.00162	0.00314	0.003899	0.003838
87.7	-0.00081	0.012306	0.005544	0.004104	-0.000284	0.00436	0.003928	0.003915																		87.7	-0.00081	0.012306	0.005544	0.004104	-0.000284	0.00436	0.003928	0.003915
87.7	-0.00204	0.012435	0.00495	0.003641	-0.00152	0.00478	0.00401	0.003928																		87.7	-0.00204	0.012435	0.00495	0.003641	-0.00152	0.00478	0.00401	0.003928
87.8	-0.00088	0.01235	0.005033	0.003612	-0.00155	0.00479	0.003987	0.003886																		87.8	-0.00088	0.01235	0.005033	0.003612	-0.00155	0.00479	0.003987	0.003886
87.8	-0.00142	0.012619	0.006295	0.003624	-0.00168	0.00479	0.004182	0.003741																		87.8	-0.00142	0.012619	0.006295	0.003624	-0.00168	0.00479	0.004182	0.003741
87.9	-0.00095	0.012153	0.011125	0.005149	-0.00148	0.0046	0.004255	0.003774																		87.9	-0.00095	0.012153	0.011125	0.005149	-0.00148	0.0046	0.004255	0.003774
87.9	0.00757	0.009785	0.0114	0.005392	-0.00256	0.00494	0.004665	0.003652																		87.9	0.00757	0.009785	0.0114	0.005392	-0.00256	0.00494	0.004665	0.003652
88	0.008383	0.009642	0.013979	0.006648	-0.00288	0.00509	0.004497	0.003453																		88	0.008383	0.009642	0.013979	0.006648	-0.00288	0.00509	0.004497	0.003453
88	0.003458	0.007543	0.014284	0.006587	-0.00291	0.00518	0.004334	0.003483																		88	0.003458	0.007543	0.014284	0.006587	-0.00291	0.00518	0.004334	0.003483
88.1	0.003626	0.007378	0.01564	0.00646	-0.00193	0.00524	0.004305	0.003523																		88.1	0.003626	0.007378	0.01564	0.00646	-0.00193	0.00524	0.004305	0.003523
88.1	0.003882	0.00734	0.014774	0.006028	-0.00184	0.00516	0.00473	0.003649																		88.1	0.003882	0.00734	0.014774	0.006028	-0.00184	0.00516	0.00473	0.003649
88.2	0.003351	0.007745	0.012562	0.007059	-0.00249	0.00516	0.004649	0.00362																		88.2	0.003351	0.007745	0.012562	0.007059	-0.00249	0.00516	0.004649	0.00362
88.2	0.00676	0.005789	0.013157	0.007011	-0.002	0.00498	0.004885	0.003672																		88.2	0.00676	0.005789	0.013157	0.007011	-0.002	0.00498	0.004885	0.003672
88.3	0.006942	0.005866	0.013353	0.006625	-0.00298	0.00533	0.004779	0.003576																		88.3	0.006942	0.005866	0.013353	0.006625	-0.00298	0.00533	0.004779	0.003576
88.3	0.007347	0.005543	0.013307	0.006679	-0.0026	0.00516	0.004456	0.003597																		88.3	0.007347	0.005543	0.013307	0.006679	-0.0026	0.00516	0.004456	0.003597
88.4	0.007325	0.006014	0.013118	0.006416	-0.00217	0.00492	0.004494	0.003579																		88.4	0.007325	0.006014	0.013118	0.006416	-0.00217	0.00492	0.004494	0.003579
88.4	0.00695	0.005701	0.013432	0.006613	-0.00263	0.00513	0.004481	0.003557																		88.4	0.00695	0.005701	0.013432	0.006613	-0.00263	0.00513	0.004481	0.003557
88.5	0.008038	0.005502	0.014056	0.006976	-0.00209	0.00514	0.004585	0.003663																		88.5	0.008038	0.005502	0.014056	0.006976	-0.00209	0.00514	0.004585	0.003663
88.5	0.008144	0.005696	0.013194	0.006729	-0.00198	0.00501	0.004642	0.003629																		88.5	0.008144	0.005696	0.013194	0.006729	-0.00198	0.00501	0.004642	0.003629
88.6	0.007891	0.005316	0.012933	0.006478	-0.00202	0.00529	0.003237	0.003407																		88.6	0.007891	0.005316	0.012933	0.006478	-0.00202	0.00529	0.003237	0.003407
88.6	0.007458	0.005329	0.013358	0.006929	-0.00159	0.00477	0.003263	0.003359																		88.6	0.007458	0.005329	0.013358	0.006929	-0.00159	0.00477	0.003263	0.003359
88.7	0.008123	0.005527	0.013216	0.006703	0.000528	0.00358	0.003066	0.003388																		88.7	0.008123	0.005527	0.013216	0.006703	0.000528	0.00358	0.003066	0.003388
88.7	0.007642	0.005558	0.013862	0.007106	-0.000317	0.00335	0.003188	0.003357																		88.7	0.007642	0.005558	0.013862	0.007106	-0.000317	0.00335	0.003188	0.003357
88.8	0.008464	0.005238	0.013692	0.007187	-0.000945	0.00368	0.003507	0.003554																		88.8	0.008464	0.005238	0.013692	0.007187	-0.000945	0.00368	0.003507	0.003554
88.8	0.008781	0.005559	0.012235	0.007349	-0.000734	0.00361	0.002437	0.00372																		88.8	0.008781	0.005559	0.012235	0.007349	-0.000734	0.00361	0.002437	0.00372
88.9	0.00905	0.005518	0.010728	0.006429	-0.000538	0.00349	0.003253	0.003474																		88.9	0.00905	0.005518	0.010728	0.006429	-0.000538	0.00349	0.003253	0.003474
88.9	0.013293	0.005977	0.011274	0.006612	-0.000493	0.00347	0.003064	0.003438																		88.9	0.013293	0.005977	0.011274	0.006612	-0.000493	0.00347	0.003064	0.003438
89	0.012443	0.005581	0.01263	0.008585	-0.000363	0.00338	0.00308	0.003424																		89	0.012443	0.005581	0.01263	0.008585	-0.000363	0.00338	0.00308	0.003424
89	0.014652	0.00578	0.012847	0.009268	-0.000719	0.00357	0.003131	0.003413																		89	0.014652	0.00578	0.012847	0.009268	-0.000719	0.00357	0.003131	0.003413
89.1	0.014293	0.005773	0.012613	0.008751	0.000391	0.00356	0.003402	0.003498																		89.1	0.014293	0.005773	0.012613	0.008751	0.000391	0.00356	0.003402	0.003498
89.1	0.014357	0.005738	0.012687	0.008694	0.000633	0.00359	0.003374	0.003506																		89.1	0.014357	0.005738	0.012687	0.008694	0.000633	0.00359	0.003374	0.003506
89.2	0.014336	0.005901	0.01407	0.008657	0.000843	0.00352	0.005951	0.005971																		89.2	0.014336	0.005901	0.01407	0.008657	0.000843	0.00352	0.005951	0.005971
89.2	0.012306	0.00622	0.014021	0.008415	-5.17e-05	0.00401	0.006078	0.00591																		89.2	0.012306	0.00622	0.014021	0.008415	-5.17e-05	0.00401	0.006078	0.00591
89.3	0.012136	0.006573	0.014366	0.008987	0.000736	0.00365	0.005852	0.005901																		89.3	0.012136	0.006573	0.014366	0.008987	0.000736	0.00365	0.005852	0.005901
89.3	0.012248	0.006595	0.014711	0.009174	0.000405	0.00381	0.007741	0.006022																		89.3	0.012248	0.006595	0.014711	0.009174	0.000405	0.00381	0.007741	0.006022
89.4	0.012225	0.006607	0.013759	0.008497	0.000339	0.00395	0.008025	0.005931																		89.4	0.012225	0.006607	0.013759	0.008497	0.000339	0.00395	0.008025	0.005931
89.4	0.012913	0.006418	0.014809	0.009173	0.000311	0.00383	0.00806	0.006009																		89.4	0.012913	0.006418	0.014809	0.009173	0.000311	0.00383	0.00806	0.006009
89.5	0.01216	0.006635	0.014407	0.008948	0.000826	0.00365	0.009165	0.00594																		89.5	0.01216	0.006635	0.014407	0.008948	0.000826	0.00365	0.009165	0.00594
89.5	0.012481	0.006781	0.014138	0.008687	0.000201	0.00382	0.009035	0.006084																		89.5	0.012481	0.006781	0.014138	0.008687	0.000201	0.00382	0.009035	0.006084
89.6	0.014834	0.007796	0.01466	0.008834	0.000245	0.00379	0.009097	0.00587																		89.6	0.014834	0.007796	0.01466	0.008834	0.000245	0.00379	0.009097	0.00587
89.6	0.015987	0.008376	0.015324	0.009091	0.00375	0.00402	0.009059	0.005865																		89.6	0.015987	0.008376	0.015324	0.009091	0.00375	0.00402	0.009059	0.005865
89.7	0.015918	0.008173	0.013895	0.00852	0.00359	0.00414	0.009133	0.005853																		89.7	0.015918	0.008173	0.013895	0.00852	0.00359	0.00414	0.009133	0.005853
89.7	0.016508	0.008218	0.014498	0.008638	0.00401	0.00442	0.009117	0.005934																		89.7	0.016508	0.008218	0.014498	0.008638	0.00401	0.00442	0.009117	0.005934
89.8	0.015372	0.007778	0.015006	0.00911	0.00452	0.00452	0.009158	0.006002																		89.8	0.015372	0.007778	0.015006	0.00911	0.00452	0.00452	0.009158	0.006002
89.8	0.016241	0.008823	0.015183	0.008272	0.00421	0.00438	0.00988	0.00547																		89.8	0.016241	0.008823	0.015183	0.008272	0.00421	0.00438	0.00988	0.00547
89.9	0.014675	0.008046	0.016496	0.008864	0.00449	0.00412	0.010161	0.005548																		89.9	0.014675	0.008046	0.016496	0.008864	0.00449	0.00412	0.010161	0.005548
89.9	0.010112	0.00744	0.016734	0.009083	0.00434	0.00461	0.010134	0.005481																		89.9	0.010112	0.00744	0.016734	0.009083	0.00434	0.00461	0.010134	0.005481
90	0.01169	0.007852	0.01297	0.005651	0.00571	0.00376	0.010297	0.005606																		90	0.01169	0.007852	0.01297	0.005651	0.00571	0.00376	0.010297	0.005606
90	0.008395	0.007377	0.014052	0.004348	0.00536	0.00362	0.010135	0.005503																		90	0.008395	0.007377	0.014052	0.004348	0.00536	0.00362	0.010135	0.005503
90.1	0.008187	0.007292	0.014605	0.004598	0.00611	0.00379	0.010209	0.005555																		90.1	0.008187	0.007292	0.014605	0.004598	0.00611	0.00379	0.010209	0.005555
90.1	0.009708	0.007125	0.013242	0.00418	0.00605	0.00421	0.010305	0.005536																		90.1	0.009708	0.007125	0.013242	0.00418	0.00605	0.00421	0.010305	0.005536
90.2	0.009284	0.005742	0.013172	0.004419	0.00511	0.00363	0.007318	0.004515																		90.2	0.009284	0.005742	0.013172	0.004419	0.00511	0.00363	0.007318	0.004515
90.2	0.010065	0.006413	0.013444	0.004402	0.00568	0.00383	0.007382	0.004653																		90.2	0.010065	0.006413	0.013444	0.004402	0.00568	0.00383	0.007382	0.004653
90.3	0.010918	0.006366	0.014019	0.00463	0.0047	0.00371	0.007138	0.004619																		90.3	0.010918	0.006366	0.014019	0.00463	0.0047	0.00371	0.007138	0.004619
90.3	0.010127	0.006192	0.01399	0.004586	0.00475	0.00354	0.007759	0.004551																		90.3	0.010127	0.006192	0.01399	0.004586	0.00475	0.00354	0.007759	0.004551
90.4	0.010627	0.00632	0.012943	0.004287	0.00481	0.00364	0.00783	0.005103																		90.4	0.010627	0.00632	0.012943	0.004287	0.00481	0.00364	0.00783	0.005103
90.4	0.010196	0.006402	0.013918	0.004503	0.0051	0.00401	0.007748	0.005061																		90.4	0.010196	0.006402	0.013918	0.004503	0.0051	0.00401	0.007748	0.005061
90.5	0.010463	0.00601	0.013854	0.004498	0.00463	0.00373	0.007567	0.004992																		90.5	0.010463	0.00601	0.013854	0.004498	0.00463	0.00373	0.007567	0.004992
90.5	0.010362	0.006287	0.013587	0.004464	0.00473	0.00391	0.007601	0.00497																		90.5	0.010362	0.006287	0.013587	0.004464	0.00473	0.00391	0.007601	0.00497
90.6	0.01084	0.005948	0.013708	0.004512	0.00561	0.00426	0.007579	0.005067																		90.6	0.01084	0.005948	0.013708	0.004512	0.00561	0.00426	0.007579	0.005067
90.6	0.009013	0.004598	0.013524	0.00448	0.0049	0.00384	0.00761	0.005018																		90.6	0.009013	0.004598	0.013524	0.00448	0.0049	0.00384	0.00761	0.005018
90.7	0.00962	0.004324	0.013383	0.004395	0.00666	0.00513	0.00762	0.005027																		90.7	0.00962	0.004324	0.013383	0.004395	0.00666	0.00513	0.00762	0.005027
90.7	0.009095	0.004422	0.013338	0.004428	0.00868	0.00439	0.007759	0.00508																		90.7	0.009095	0.004422	0.013338	0.004428	0.00868	0.00439	0.007759	0.00508
90.8	0.009468	0.004503	0.014162	0.004706	0.00885	0.00484	0.007824	0.004989																		90.8	0.009468	0.004503	0.014162	0.004706	0.00885	0.00484	0.007824	0.004989
90.8	0.011177	0.004833	0.012787	0.004459	0.00878	0.00407	0.007767	0.005108																		90.8	0.011177	0.004833	0.012787	0.004459	0.00878	0.00407	0.007767	0.005108
90.9	0.010123	0.004475	0.012853	0.004381	0.00867	0.00496	0.008019	0.004924																		90.9	0.010123	0.004475	0.012853	0.004381	0.00867	0.00496	0.008019	0.004924
90.9	0.0096	0.004452	0.01337	0.0048	0.0102	0.00405	0.008021	0.004933																		90.9	0.0096	0.004452	0.01337	0.0048	0.0102	0.00405	0.008021	0.004933
91	0.009391	0.004265	0.009666	0.004783	0.00993	0.00407	0.007909	0.004921																		91	0.009391	0.004265	0.009666	0.004783	0.00993	0.00407	0.007909	0.004921
91	0.009299	0.004991	0.009614	0.004871	0.0103	0.00425	0.008018	0.004946																		91	0.009299	0.004991	0.009614	0.004871	0.0103	0.00425	0.008018	0.004946
91.1	0.008369	0.004764	0.010976	0.005114	0.0103	0.00412	0.008131	0.005078																		91.1	0.008369	0.004764	0.010976	0.005114	0.0103	0.00412	0.008131	0.005078
91.1	0.009581	0.004768	0.01122	0.004948	0.00945	0.00427	0.007929	0.005071																		91.1	0.009581	0.004768	0.01122	0.004948	0.00945	0.00427	0.007929	0.005071
91.2	0.010621	0.004317	0.011012	0.00486	0.0102	0.00467	0.00761	0.005843																		91.2	0.010621	0.004317	0.011012	0.00486	0.0102	0.00467	0.00761	0.005843
91.2	0.010309	0.003897	0.010529	0.004995	0.0102	0.00467	0.007835	0.005861																		91.2	0.010309	0.003897	0.010529	0.004995	0.0102	0.00467	0.007835	0.005861
91.3	0.010941	0.004292	0.011302	0.004872	0.0101	0.00469	0.007559	0.005669																		91.3	0.010941	0.004292	0.011302	0.004872	0.0101	0.00469	0.007559	0.005669
91.3	0.010662	0.004314	0.011404	0.005033	0.00971	0.00452	0.00699	0.005596																		91.3	0.010662	0.004314	0.011404	0.005033	0.00971	0.00452	0.00699	0.005596
91.4	0.010054	0.004109	0.010518	0.005213	0.00947	0.00433	0.007235	0.005495																		91.4	0.010054	0.004109	0.010518	0.005213	0.00947	0.00433	0.007235	0.005495
91.4	0.011074	0.004258	0.011529	0.004944	0.00995	0.00469	0.007394	0.005667																		91.4	0.011074	0.004258	0.011529	0.004944	0.00995	0.00469	0.007394	0.005667
91.5	0.011976	0.004351	0.01152	0.005004	0.0101	0.00468	0.007747	0.005627																		91.5	0.011976	0.004351	0.01152	0.005004	0.0101	0.00468	0.007747	0.005627
91.5	0.011834	0.003853	0.010759	0.00523	0.0104	0.00431	0.007585	0.005637																		91.5	0.011834	0.003853	0.010759	0.00523	0.0104	0.00431	0.007585	0.005637
91.6	0.011823	0.004315	0.011561	0.004954	0.0102	0.00413	0.006495	0.005756																		91.6	0.011823	0.004315	0.011561	0.004954	0.0102	0.00413	0.006495	0.005756
91.6	0.00621	0.002638	0.011171	0.005116	0.0101	0.00433	0.006457	0.005992																		91.6	0.00621	0.002638	0.011171	0.005116	0.0101	0.00433	0.006457	0.005992
91.7	0.006846	0.002616	0.01158	0.005163	0.0145	0.00795	0.006336	0.005949																		91.7	0.006846	0.002616	0.01158	0.005163	0.0145	0.00795	0.006336	0.005949
91.7	0.006654	0.002516	0.010931	0.005102	0.011	0.00874	0.006228	0.005746																		91.7	0.006654	0.002516	0.010931	0.005102	0.011	0.00874	0.006228	0.005746
91.8	0.006567	0.002609	0.012012	0.005091	0.0104	0.00834	0.006147	0.005936																		91.8	0.006567	0.002609	0.012012	0.005091	0.0104	0.00834	0.006147	0.005936
91.8	0.007435	0.002833	0.012104	0.004941	0.0104	0.00857	0.006976	0.005619																		91.8	0.007435	0.002833	0.012104	0.004941	0.0104	0.00857	0.006976	0.005619
91.9	0.007335	0.003055	0.01194	0.004824	0.0116	0.00918	0.007148	0.005723																		91.9	0.007335	0.003055	0.01194	0.004824	0.0116	0.00918	0.007148	0.005723
91.9	0.008725	0.003328	0.011383	0.004675	0.0101	0.00837	0.00721	0.00559																		91.9	0.008725	0.003328	0.011383	0.004675	0.0101	0.00837	0.00721	0.00559
92	0.012677	0.004733	0.020983	0.010289	0.0126	0.00916	0.007172	0.005785																		92	0.012677	0.004733	0.020983	0.010289	0.0126	0.00916	0.007172	0.005785
92	0.008666	0.006182	0.020951	0.009898	0.0124	0.00876	0.007132	0.00562																		92	0.008666	0.006182	0.020951	0.009898	0.0124	0.00876	0.007132	0.00562
92.1	0.009141	0.00612	0.022301	0.010351	0.0121	0.00841	0.007038	0.005537																		92.1	0.009141	0.00612	0.022301	0.010351	0.0121	0.00841	0.007038	0.005537
92.1	0.008177	0.006183	0.021982	0.010103	0.0122	0.00878	0.006977	0.005612																		92.1	0.008177	0.006183	0.021982	0.010103	0.0122	0.00878	0.006977	0.005612
92.2	0.00924	0.006382	0.022254	0.009996	0.0121	0.009	0.010544	0.006263																		92.2	0.00924	0.006382	0.022254	0.009996	0.0121	0.009	0.010544	0.006263
92.2	0.016124	0.009762	0.022393	0.010224	0.012	0.00863	0.010554	0.006184																		92.2	0.016124	0.009762	0.022393	0.010224	0.012	0.00863	0.010554	0.006184
92.3	0.016223	0.009469	0.023247	0.010534	0.013	0.00947	0.010501	0.006177																		92.3	0.016223	0.009469	0.023247	0.010534	0.013	0.00947	0.010501	0.006177
92.3	0.015843	0.009544	0.0227	0.009989	0.0119	0.0086	0.011695	0.006387																		92.3	0.015843	0.009544	0.0227	0.009989	0.0119	0.0086	0.011695	0.006387
92.4	0.016433	0.009588	0.022278	0.010017	0.0117	0.00862	0.012297	0.006279																		92.4	0.016433	0.009588	0.022278	0.010017	0.0117	0.00862	0.012297	0.006279
92.4	0.015964	0.009059	0.022647	0.009969	0.0126	0.00904	0.011999	0.006241																		92.4	0.015964	0.009059	0.022647	0.009969	0.0126	0.00904	0.011999	0.006241
92.5	0.016966	0.009626	0.022808	0.009906	0.014	0.00881	0.012723	0.006338																		92.5	0.016966	0.009626	0.022808	0.009906	0.014	0.00881	0.012723	0.006338
92.5	0.018929	0.010035	0.022721	0.010305	0.0145	0.0088	0.013108	0.006377																		92.5	0.018929	0.010035	0.022721	0.010305	0.0145	0.0088	0.013108	0.006377
92.6	0.021113	0.008995	0.022158	0.009742	0.0141	0.0086	0.014246	0.00589																		92.6	0.021113	0.008995	0.022158	0.009742	0.0141	0.0086	0.014246	0.00589
92.6	0.020618	0.009291	0.021184	0.010311	0.0141	0.00858	0.014535	0.006123																		92.6	0.020618	0.009291	0.021184	0.010311	0.0141	0.00858	0.014535	0.006123
92.7	0.021318	0.009288	0.021601	0.010563	0.0216	0.0154	0.014285	0.005885																		92.7	0.021318	0.009288	0.021601	0.010563	0.0216	0.0154	0.014285	0.005885
92.7	0.021482	0.009007	0.020909	0.010401	0.0216	0.015	0.014442	0.005935																		92.7	0.021482	0.009007	0.020909	0.010401	0.0216	0.015	0.014442	0.005935
92.8	0.021386	0.009815	0.021564	0.01052	0.0225	0.0157	0.01439	0.006049																		92.8	0.021386	0.009815	0.021564	0.01052	0.0225	0.0157	0.01439	0.006049
92.8	0.021605	0.009306	0.020315	0.010819	0.0211	0.0148	0.015882	0.005586																		92.8	0.021605	0.009306	0.020315	0.010819	0.0211	0.0148	0.015882	0.005586
92.9	0.021993	0.009474	0.019404	0.010412	0.0215	0.015	0.015732	0.005518																		92.9	0.021993	0.009474	0.019404	0.010412	0.0215	0.015	0.015732	0.005518
92.9	0.025089	0.010017	0.019639	0.010467	0.0215	0.0153	0.016635	0.005228																		92.9	0.025089	0.010017	0.019639	0.010467	0.0215	0.0153	0.016635	0.005228
93	0.024356	0.00973	0.020692	0.011513	0.0258	0.0158	0.017055	0.005382																		93	0.024356	0.00973	0.020692	0.011513	0.0258	0.0158	0.017055	0.005382
93	0.026362	0.009535	0.020427	0.012921	0.026	0.0161	0.016976	0.005538																		93	0.026362	0.009535	0.020427	0.012921	0.026	0.0161	0.016976	0.005538
93.1	0.025387	0.009359	0.020068	0.012776	0.0251	0.0152	0.016854	0.005542																		93.1	0.025387	0.009359	0.020068	0.012776	0.0251	0.0152	0.016854	0.005542
93.1	0.025542	0.009087	0.019792	0.012843	0.0257	0.0161	0.01687	0.005416																		93.1	0.025542	0.009087	0.019792	0.012843	0.0257	0.0161	0.01687	0.005416
93.2	0.025718	0.009466	0.02017	0.012446	0.0244	0.0157	0.020774	0.006511																		93.2	0.025718	0.009466	0.02017	0.012446	0.0244	0.0157	0.020774	0.006511
93.2	0.023912	0.008168	0.020732	0.013092	0.025	0.016	0.020843	0.006599																		93.2	0.023912	0.008168	0.020732	0.013092	0.025	0.016	0.020843	0.006599
93.3	0.024208	0.008174	0.021012	0.012153	0.0254	0.0162	0.020889	0.006583																		93.3	0.024208	0.008174	0.021012	0.012153	0.0254	0.0162	0.020889	0.006583
93.3	0.023324	0.008332	0.021804	0.01299	0.0241	0.0157	0.020688	0.006675																		93.3	0.023324	0.008332	0.021804	0.01299	0.0241	0.0157	0.020688	0.006675
93.4	0.024551	0.008348	0.022256	0.013281	0.0251	0.0166	0.02051	0.00672																		93.4	0.024551	0.008348	0.022256	0.013281	0.0251	0.0166	0.02051	0.00672
93.4	0.024624	0.008429	0.021321	0.012769	0.0239	0.0157	0.020543	0.006846																		93.4	0.024624	0.008429	0.021321	0.012769	0.0239	0.0157	0.020543	0.006846
93.5	0.023519	0.007913	0.021791	0.013049	0.0246	0.0163	0.021707	0.006931																		93.5	0.023519	0.007913	0.021791	0.013049	0.0246	0.0163	0.021707	0.006931
93.5	0.022866	0.008313	0.021524	0.012767	0.0246	0.0161	0.021718	0.006919																		93.5	0.022866	0.008313	0.021524	0.012767	0.0246	0.0161	0.021718	0.006919
93.6	0.02445	0.008421	0.022099	0.013296	0.0242	0.0159	0.021096	0.007062																		93.6	0.02445	0.008421	0.022099	0.013296	0.0242	0.0159	0.021096	0.007062
93.6	0.021898	0.0083	0.021769	0.013365	0.0241	0.0158	0.02105	0.007124																		93.6	0.021898	0.0083	0.021769	0.013365	0.0241	0.0158	0.02105	0.007124
93.7	0.021414	0.008352	0.021922	0.013374	0.0226	0.0144	0.020941	0.00697																		93.7	0.021414	0.008352	0.021922	0.013374	0.0226	0.0144	0.020941	0.00697
93.7	0.021201	0.008265	0.020195	0.011994	0.0235	0.0138	0.021277	0.007091																		93.7	0.021201	0.008265	0.020195	0.011994	0.0235	0.0138	0.021277	0.007091
93.8	0.021548	0.008479	0.021648	0.013	0.0232	0.0137	0.021063	0.006953																		93.8	0.021548	0.008479	0.021648	0.013	0.0232	0.0137	0.021063	0.006953
93.8	0.022376	0.008243	0.022582	0.013467	0.0237	0.0142	0.021655	0.007015																		93.8	0.022376	0.008243	0.022582	0.013467	0.0237	0.0142	0.021655	0.007015
93.9	0.025098	0.010001	0.022047	0.013261	0.0233	0.0135	0.022711	0.006751																		93.9	0.025098	0.010001	0.022047	0.013261	0.0233	0.0135	0.022711	0.006751
93.9	0.023587	0.009997	0.021709	0.012955	0.0237	0.014	0.02293	0.006983																		93.9	0.023587	0.009997	0.021709	0.012955	0.0237	0.014	0.02293	0.006983
94	0.023688	0.009744	0.026855	0.018128	0.0291	0.0163	0.02285	0.00678																		94	0.023688	0.009744	0.026855	0.018128	0.0291	0.0163	0.02285	0.00678
94	0.023326	0.009635	0.023978	0.019231	0.0285	0.016	0.023267	0.00703																		94	0.023326	0.009635	0.023978	0.019231	0.0285	0.016	0.023267	0.00703
94.1	0.023929	0.00956	0.023752	0.018812	0.0289	0.0162	0.023074	0.006901																		94.1	0.023929	0.00956	0.023752	0.018812	0.0289	0.0162	0.023074	0.006901
94.1	0.023059	0.009551	0.023766	0.01878	0.029	0.0166	0.023057	0.006942																		94.1	0.023059	0.009551	0.023766	0.01878	0.029	0.0166	0.023057	0.006942
94.2	0.026685	0.01177	0.02183	0.018381	0.0285	0.0159	0.02309	0.006965																		94.2	0.026685	0.01177	0.02183	0.018381	0.0285	0.0159	0.02309	0.006965
94.2	0.026891	0.01156	0.021822	0.019031	0.0288	0.0162	0.022786	0.006717																		94.2	0.026891	0.01156	0.021822	0.019031	0.0288	0.0162	0.022786	0.006717
94.3	0.026412	0.011968	0.022495	0.019054	0.0282	0.0157	0.022904	0.006824																		94.3	0.026412	0.011968	0.022495	0.019054	0.0282	0.0157	0.022904	0.006824
94.3	0.026614	0.011702	0.022646	0.019083	0.0284	0.0159	0.02135	0.006798																		94.3	0.026614	0.011702	0.022646	0.019083	0.0284	0.0159	0.02135	0.006798
94.4	0.025637	0.011445	0.022138	0.01849	0.0286	0.0162	0.021439	0.00676																		94.4	0.025637	0.011445	0.022138	0.01849	0.0286	0.0162	0.021439	0.00676
94.4	0.026903	0.011589	0.022822	0.019044	0.0285	0.016	0.021398	0.006877																		94.4	0.026903	0.011589	0.022822	0.019044	0.0285	0.016	0.021398	0.006877
94.5	0.028864	0.012265	0.022638	0.019084	0.0282	0.0159	0.021505	0.006835																		94.5	0.028864	0.012265	0.022638	0.019084	0.0282	0.0159	0.021505	0.006835
94.5	0.02797	0.01167	0.022336	0.018823	0.029	0.0161	0.021545	0.006891																		94.5	0.02797	0.01167	0.022336	0.018823	0.029	0.0161	0.021545	0.006891
94.6	0.025804	0.012289	0.022365	0.019194	0.0291	0.0163	0.020246	0.00781																		94.6	0.025804	0.012289	0.022365	0.019194	0.0291	0.0163	0.020246	0.00781
94.6	0.0255	0.012351	0.022086	0.018197	0.0287	0.0159	0.020026	0.0077																		94.6	0.0255	0.012351	0.022086	0.018197	0.0287	0.0159	0.020026	0.0077
94.7	0.025887	0.011806	0.023066	0.018994	0.0306	0.0174	0.019821	0.007538																		94.7	0.025887	0.011806	0.023066	0.018994	0.0306	0.0174	0.019821	0.007538
94.7	0.026171	0.012101	0.022918	0.019002	0.0307	0.0179	0.019769	0.00767																		94.7	0.026171	0.012101	0.022918	0.019002	0.0307	0.0179	0.019769	0.00767
94.8	0.025261	0.012035	0.022965	0.018692	0.0303	0.0177	0.01982	0.007562																		94.8	0.025261	0.012035	0.022965	0.018692	0.0303	0.0177	0.01982	0.007562
94.8	0.027197	0.012294	0.023041	0.01927	0.0307	0.0178	0.019945	0.007709																		94.8	0.027197	0.012294	0.023041	0.01927	0.0307	0.0178	0.019945	0.007709
94.9	0.025917	0.012103	0.024683	0.019199	0.0301	0.0176	0.020677	0.00757																		94.9	0.025917	0.012103	0.024683	0.019199	0.0301	0.0176	0.020677	0.00757
94.9	0.028233	0.013144	0.024114	0.018623	0.0304	0.0177	0.020995	0.007799																		94.9	0.028233	0.013144	0.024114	0.018623	0.0304	0.0177	0.020995	0.007799
95	0.032832	0.013559	0.026616	0.020785	0.0305	0.0178	0.02101	0.007758																		95	0.032832	0.013559	0.026616	0.020785	0.0305	0.0178	0.02101	0.007758
95	0.034032	0.014153	0.026787	0.021981	0.0302	0.0175	0.020771	0.007679																		95	0.034032	0.014153	0.026787	0.021981	0.0302	0.0175	0.020771	0.007679
95.1	0.034826	0.013696	0.027356	0.021733	0.0309	0.0179	0.020731	0.007778																		95.1	0.034826	0.013696	0.027356	0.021733	0.0309	0.0179	0.020731	0.007778
95.1	0.033841	0.013453	0.027102	0.021794	0.0334	0.0175	0.02065	0.007694																		95.1	0.033841	0.013453	0.027102	0.021794	0.0334	0.0175	0.02065	0.007694
95.2	0.033976	0.013544	0.02781	0.02137	0.0337	0.0176	0.027065	0.011804																		95.2	0.033976	0.013544	0.02781	0.02137	0.0337	0.0176	0.027065	0.011804
95.2	0.026814	0.011486	0.027928	0.021584	0.0336	0.0175	0.027098	0.011803																		95.2	0.026814	0.011486	0.027928	0.021584	0.0336	0.0175	0.027098	0.011803
95.3	0.027003	0.011418	0.027704	0.021893	0.0334	0.0172	0.026866	0.011836																		95.3	0.027003	0.011418	0.027704	0.021893	0.0334	0.0172	0.026866	0.011836
95.3	0.026566	0.01141	0.027791	0.021901	0.0336	0.0174	0.026539	0.011746																		95.3	0.026566	0.01141	0.027791	0.021901	0.0336	0.0174	0.026539	0.011746
95.4	0.026787	0.011309	0.027655	0.021929	0.0331	0.0171	0.027753	0.011578																		95.4	0.026787	0.011309	0.027655	0.021929	0.0331	0.0171	0.027753	0.011578
95.4	0.027179	0.011585	0.027172	0.021361	0.0339	0.0176	0.027804	0.011728																		95.4	0.027179	0.011585	0.027172	0.021361	0.0339	0.0176	0.027804	0.011728
95.5	0.026717	0.01128	0.027698	0.02192	0.0335	0.0173	0.028775	0.0118																		95.5	0.026717	0.01128	0.027698	0.02192	0.0335	0.0173	0.028775	0.0118
95.5	0.026783	0.011376	0.027247	0.021303	0.0347	0.0175	0.02849	0.011557																		95.5	0.026783	0.011376	0.027247	0.021303	0.0347	0.0175	0.02849	0.011557
95.6	0.030684	0.010873	0.028444	0.022112	0.0343	0.0172	0.028386	0.01157																		95.6	0.030684	0.010873	0.028444	0.022112	0.0343	0.0172	0.028386	0.01157
95.6	0.030559	0.010915	0.026838	0.021347	0.0342	0.0171	0.028476	0.011641																		95.6	0.030559	0.010915	0.026838	0.021347	0.0342	0.0171	0.028476	0.011641
95.7	0.030146	0.010558	0.027568	0.022301	0.0304	0.0143	0.028677	0.011635																		95.7	0.030146	0.010558	0.027568	0.022301	0.0304	0.0143	0.028677	0.011635
95.7	0.030937	0.010956	0.026924	0.021741	0.0321	0.0143	0.028782	0.011778																		95.7	0.030937	0.010956	0.026924	0.021741	0.0321	0.0143	0.028782	0.011778
95.8	0.030491	0.010721	0.027272	0.021965	0.0318	0.0141	0.028629	0.011663																		95.8	0.030491	0.010721	0.027272	0.021965	0.0318	0.0141	0.028629	0.011663
95.8	0.031556	0.01095	0.029539	0.02175	0.0306	0.0134	0.029343	0.011482																		95.8	0.031556	0.01095	0.029539	0.02175	0.0306	0.0134	0.029343	0.011482
95.9	0.030431	0.010865	0.030534	0.021432	0.0318	0.0141	0.029469	0.011562																		95.9	0.030431	0.010865	0.030534	0.021432	0.0318	0.0141	0.029469	0.011562
95.9	0.026309	0.009055	0.030454	0.021459	0.0326	0.0146	0.031	0.011629																		95.9	0.026309	0.009055	0.030454	0.021459	0.0326	0.0146	0.031	0.011629
96	0.026357	0.008794	0.032258	0.021604	0.0331	0.0149	0.031218	0.011711																		96	0.026357	0.008794	0.032258	0.021604	0.0331	0.0149	0.031218	0.011711
96	0.027446	0.008561	0.035703	0.020082	0.0331	0.0148	0.030882	0.011566																		96	0.027446	0.008561	0.035703	0.020082	0.0331	0.0148	0.030882	0.011566
96.1	0.028282	0.008664	0.0344	0.020046	0.0325	0.0146	0.03125	0.01186																		96.1	0.028282	0.008664	0.0344	0.020046	0.0325	0.0146	0.03125	0.01186
96.1	0.028364	0.008502	0.034587	0.020338	0.0342	0.0151	0.031487	0.011902																		96.1	0.028364	0.008502	0.034587	0.020338	0.0342	0.0151	0.031487	0.011902
96.2	0.027126	0.008633	0.034708	0.019928	0.0328	0.0145	0.029409	0.011089																		96.2	0.027126	0.008633	0.034708	0.019928	0.0328	0.0145	0.029409	0.011089
96.2	0.03153	0.009065	0.03337	0.019137	0.0339	0.0152	0.029431	0.010991																		96.2	0.03153	0.009065	0.03337	0.019137	0.0339	0.0152	0.029431	0.010991
96.3	0.031425	0.009093	0.034875	0.019948	0.0328	0.0146	0.029187	0.011051																		96.3	0.031425	0.009093	0.034875	0.019948	0.0328	0.0146	0.029187	0.011051
96.3	0.031823	0.009099	0.03486	0.020304	0.0336	0.0146	0.030145	0.011111																		96.3	0.031823	0.009099	0.03486	0.020304	0.0336	0.0146	0.030145	0.011111
96.4	0.031543	0.009071	0.03429	0.019661	0.0341	0.0149	0.030028	0.011045																		96.4	0.031543	0.009071	0.03429	0.019661	0.0341	0.0149	0.030028	0.011045
96.4	0.031442	0.009333	0.034839	0.019977	0.0341	0.015	0.029976	0.011104																		96.4	0.031442	0.009333	0.034839	0.019977	0.0341	0.015	0.029976	0.011104
96.5	0.031232	0.009373	0.034827	0.019966	0.0338	0.0146	0.030249	0.011119																		96.5	0.031232	0.009373	0.034827	0.019966	0.0338	0.0146	0.030249	0.011119
96.5	0.030744	0.009038	0.035114	0.020239	0.0341	0.0147	0.030112	0.011066																		96.5	0.030744	0.009038	0.035114	0.020239	0.0341	0.0147	0.030112	0.011066
96.6	0.030574	0.00911	0.035221	0.020262	0.0342	0.0149	0.030955	0.010696																		96.6	0.030574	0.00911	0.035221	0.020262	0.0342	0.0149	0.030955	0.010696
96.6	0.033688	0.009744	0.034664	0.01961	0.0335	0.0144	0.031141	0.01084																		96.6	0.033688	0.009744	0.034664	0.01961	0.0335	0.0144	0.031141	0.01084
96.7	0.034224	0.009803	0.034604	0.019705	0.0303	0.0128	0.031226	0.010744																		96.7	0.034224	0.009803	0.034604	0.019705	0.0303	0.0128	0.031226	0.010744
96.7	0.034541	0.009908	0.035283	0.01987	0.0313	0.0123	0.031159	0.010906																		96.7	0.034541	0.009908	0.035283	0.01987	0.0313	0.0123	0.031159	0.010906
96.8	0.034181	0.009776	0.034569	0.019308	0.0313	0.0123	0.030935	0.010614																		96.8	0.034181	0.009776	0.034569	0.019308	0.0313	0.0123	0.030935	0.010614
96.8	0.034501	0.009748	0.034803	0.019658	0.0302	0.0118	0.031486	0.010702																		96.8	0.034501	0.009748	0.034803	0.019658	0.0302	0.0118	0.031486	0.010702
96.9	0.034209	0.009774	0.037386	0.020712	0.0315	0.0124	0.0316	0.010783																		96.9	0.034209	0.009774	0.037386	0.020712	0.0315	0.0124	0.0316	0.010783
96.9	0.035005	0.01014	0.036464	0.019915	0.0299	0.0113	0.032228	0.010837																		96.9	0.035005	0.01014	0.036464	0.019915	0.0299	0.0113	0.032228	0.010837
97	0.035072	0.009946	0.036433	0.019592	0.0304	0.0116	0.032439	0.011066																		97	0.035072	0.009946	0.036433	0.019592	0.0304	0.0116	0.032439	0.011066
97	0.033797	0.010347	0.036831	0.020229	0.0298	0.0113	0.032415	0.010949																		97	0.033797	0.010347	0.036831	0.020229	0.0298	0.0113	0.032415	0.010949
97.1	0.034208	0.010288	0.037316	0.019921	0.0302	0.0115	0.032695	0.010963																		97.1	0.034208	0.010288	0.037316	0.019921	0.0302	0.0115	0.032695	0.010963
97.1	0.034017	0.010272	0.036265	0.020583	0.0311	0.0114	0.032317	0.010936																		97.1	0.034017	0.010272	0.036265	0.020583	0.0311	0.0114	0.032317	0.010936
97.2	0.034015	0.010336	0.036173	0.020223	0.0306	0.0115	0.035721	0.011538																		97.2	0.034015	0.010336	0.036173	0.020223	0.0306	0.0115	0.035721	0.011538
97.2	0.031497	0.009958	0.036061	0.020236	0.0301	0.0111	0.035672	0.011528																		97.2	0.031497	0.009958	0.036061	0.020236	0.0301	0.0111	0.035672	0.011528
97.3	0.030053	0.010016	0.034262	0.020155	0.0314	0.0119	0.035766	0.011555																		97.3	0.030053	0.010016	0.034262	0.020155	0.0314	0.0119	0.035766	0.011555
97.3	0.030231	0.00984	0.035416	0.021279	0.0302	0.0112	0.034787	0.011568																		97.3	0.030231	0.00984	0.035416	0.021279	0.0302	0.0112	0.034787	0.011568
97.4	0.030094	0.009626	0.035114	0.020958	0.0302	0.0111	0.035425	0.011375																		97.4	0.030094	0.009626	0.035114	0.020958	0.0302	0.0111	0.035425	0.011375
97.4	0.030775	0.009885	0.034753	0.020659	0.0312	0.0117	0.035714	0.011568																		97.4	0.030775	0.009885	0.034753	0.020659	0.0312	0.0117	0.035714	0.011568
97.5	0.029098	0.009891	0.035191	0.02099	0.0289	0.0113	0.035122	0.011515																		97.5	0.029098	0.009891	0.035191	0.02099	0.0289	0.0113	0.035122	0.011515
97.5	0.029143	0.009987	0.034734	0.020685	0.0293	0.0115	0.035098	0.011507																		97.5	0.029143	0.009987	0.034734	0.020685	0.0293	0.0115	0.035098	0.011507
97.6	0.026458	0.009255	0.03483	0.020632	0.0292	0.0114	0.03557	0.010685																		97.6	0.026458	0.009255	0.03483	0.020632	0.0292	0.0114	0.03557	0.010685
97.6	0.026434	0.009343	0.035534	0.020866	0.0291	0.0114	0.036048	0.01098																		97.6	0.026434	0.009343	0.035534	0.020866	0.0291	0.0114	0.036048	0.01098
97.7	0.026721	0.009359	0.035206	0.020595	0.0276	0.0108	0.035753	0.010904																		97.7	0.026721	0.009359	0.035206	0.020595	0.0276	0.0108	0.035753	0.010904
97.7	0.026716	0.00937	0.034487	0.020121	0.0272	0.0111	0.036074	0.010981																		97.7	0.026716	0.00937	0.034487	0.020121	0.0272	0.0111	0.036074	0.010981
97.8	0.02531	0.00919	0.035175	0.020532	0.0264	0.0108	0.036043	0.010956																		97.8	0.02531	0.00919	0.035175	0.020532	0.0264	0.0108	0.036043	0.010956
97.8	0.02632	0.009426	0.036724	0.020795	0.0266	0.0109	0.034437	0.011553																		97.8	0.02632	0.009426	0.036724	0.020795	0.0266	0.0109	0.034437	0.011553
97.9	0.026021	0.009368	0.033853	0.020085	0.0265	0.0108	0.034036	0.011332																		97.9	0.026021	0.009368	0.033853	0.020085	0.0265	0.0108	0.034036	0.011332
97.9	0.022834	0.006996	0.033846	0.019764	0.0266	0.011	0.033869	0.011234																		97.9	0.022834	0.006996	0.033846	0.019764	0.0266	0.011	0.033869	0.011234
98	0.024261	0.007324	0.039072	0.02462	0.0266	0.0107	0.033979	0.011256																		98	0.024261	0.007324	0.039072	0.02462	0.0266	0.0107	0.033979	0.011256
98	0.025837	0.007209	0.041091	0.023755	0.027	0.0111	0.033804	0.011272																		98	0.025837	0.007209	0.041091	0.023755	0.027	0.0111	0.033804	0.011272
98.1	0.026118	0.007325	0.041744	0.023781	0.026	0.0106	0.034041	0.011321																		98.1	0.026118	0.007325	0.041744	0.023781	0.026	0.0106	0.034041	0.011321
98.1	0.026646	0.007303	0.042134	0.024006	0.0272	0.0108	0.033709	0.011157																		98.1	0.026646	0.007303	0.042134	0.024006	0.0272	0.0108	0.033709	0.011157
98.2	0.025731	0.007248	0.042475	0.024322	0.0276	0.0107	0.032051	0.009753																		98.2	0.025731	0.007248	0.042475	0.024322	0.0276	0.0107	0.032051	0.009753
98.2	0.024968	0.007747	0.042341	0.023966	0.0282	0.011	0.031899	0.009677																		98.2	0.024968	0.007747	0.042341	0.023966	0.0282	0.011	0.031899	0.009677
98.3	0.025149	0.008017	0.041136	0.024162	0.0276	0.0107	0.032007	0.009736																		98.3	0.025149	0.008017	0.041136	0.024162	0.0276	0.0107	0.032007	0.009736
98.3	0.023091	0.007501	0.040892	0.023538	0.0284	0.0106	0.0328	0.00947																		98.3	0.023091	0.007501	0.040892	0.023538	0.0284	0.0106	0.0328	0.00947
98.4	0.024195	0.007428	0.041479	0.024473	0.0289	0.0109	0.033728	0.009294																		98.4	0.024195	0.007428	0.041479	0.024473	0.0289	0.0109	0.033728	0.009294
98.4	0.024282	0.007714	0.040436	0.023622	0.0286	0.0107	0.034135	0.009442																		98.4	0.024282	0.007714	0.040436	0.023622	0.0286	0.0107	0.034135	0.009442
98.5	0.025548	0.007523	0.040648	0.02358	0.0282	0.0106	0.03418	0.009506																		98.5	0.025548	0.007523	0.040648	0.02358	0.0282	0.0106	0.03418	0.009506
98.5	0.024228	0.007306	0.041264	0.024173	0.028	0.0105	0.034022	0.009392																		98.5	0.024228	0.007306	0.041264	0.024173	0.028	0.0105	0.034022	0.009392
98.6	0.025404	0.007544	0.041717	0.024798	0.0283	0.0106	0.03523	0.008814																		98.6	0.025404	0.007544	0.041717	0.024798	0.0283	0.0106	0.03523	0.008814
98.6	0.026661	0.007664	0.041404	0.023777	0.0287	0.0108	0.035496	0.008881																		98.6	0.026661	0.007664	0.041404	0.023777	0.0287	0.0108	0.035496	0.008881
98.7	0.026377	0.007642	0.041201	0.023435	0.0298	0.0111	0.035252	0.008884																		98.7	0.026377	0.007642	0.041201	0.023435	0.0298	0.0111	0.035252	0.008884
98.7	0.026094	0.007589	0.041818	0.024042	0.0314	0.0114	0.035458	0.008887																		98.7	0.026094	0.007589	0.041818	0.024042	0.0314	0.0114	0.035458	0.008887
98.8	0.026725	0.007628	0.042407	0.024319	0.0309	0.0111	0.03553	0.00892																		98.8	0.026725	0.007628	0.042407	0.024319	0.0309	0.0111	0.03553	0.00892
98.8	0.026183	0.007445	0.040587	0.022596	0.0316	0.0114	0.035104	0.008879																		98.8	0.026183	0.007445	0.040587	0.022596	0.0316	0.0114	0.035104	0.008879
98.9	0.027401	0.007793	0.042829	0.023787	0.0308	0.011	0.035209	0.008902																		98.9	0.027401	0.007793	0.042829	0.023787	0.0308	0.011	0.035209	0.008902
98.9	0.028744	0.008606	0.04305	0.024067	0.0313	0.0113	0.035258	0.008977																		98.9	0.028744	0.008606	0.04305	0.024067	0.0313	0.0113	0.035258	0.008977
99	0.02816	0.008295	0.039293	0.02061	0.0333	0.013	0.035101	0.008869																		99	0.02816	0.008295	0.039293	0.02061	0.0333	0.013	0.035101	0.008869
99	0.026464	0.009309	0.04289	0.021365	0.034	0.0133	0.035528	0.009019																		99	0.026464	0.009309	0.04289	0.021365	0.034	0.0133	0.035528	0.009019
99.1	0.026344	0.009364	0.043146	0.021358	0.034	0.0135	0.035362	0.008926																		99.1	0.026344	0.009364	0.043146	0.021358	0.034	0.0135	0.035362	0.008926
99.1	0.028002	0.009264	0.042644	0.021084	0.0328	0.0133	0.035338	0.008954																		99.1	0.028002	0.009264	0.042644	0.021084	0.0328	0.0133	0.035338	0.008954
99.2	0.028696	0.009284	0.044039	0.021127	0.0326	0.0131	0.03895	0.011157																		99.2	0.028696	0.009284	0.044039	0.021127	0.0326	0.0131	0.03895	0.011157
99.2	0.028825	0.00893	0.043043	0.020568	0.0329	0.0132	0.038927	0.011061																		99.2	0.028825	0.00893	0.043043	0.020568	0.0329	0.0132	0.038927	0.011061
99.3	0.028603	0.009305	0.044003	0.021473	0.033	0.0133	0.039168	0.011248																		99.3	0.028603	0.009305	0.044003	0.021473	0.033	0.0133	0.039168	0.011248
99.3	0.028865	0.009304	0.043311	0.020569	0.0326	0.0132	0.040819	0.010852																		99.3	0.028865	0.009304	0.043311	0.020569	0.0326	0.0132	0.040819	0.010852
99.4	0.029258	0.009115	0.044163	0.021449	0.0323	0.013	0.040258	0.011041																		99.4	0.029258	0.009115	0.044163	0.021449	0.0323	0.013	0.040258	0.011041
99.4	0.028286	0.008788	0.04339	0.02055	0.0326	0.0132	0.03986	0.010894																		99.4	0.028286	0.008788	0.04339	0.02055	0.0326	0.0132	0.03986	0.010894
99.5	0.02797	0.009412	0.043692	0.021173	0.0316	0.0129	0.039496	0.011029																		99.5	0.02797	0.009412	0.043692	0.021173	0.0316	0.0129	0.039496	0.011029
99.5	0.027722	0.009271	0.043337	0.020837	0.0323	0.0133	0.039464	0.011015																		99.5	0.027722	0.009271	0.043337	0.020837	0.0323	0.0133	0.039464	0.011015
99.6	0.027303	0.009155	0.043978	0.021147	0.032	0.0132	0.041396	0.010505																		99.6	0.027303	0.009155	0.043978	0.021147	0.032	0.0132	0.041396	0.010505
99.6	0.031823	0.010744	0.042281	0.020469	0.0345	0.0144	0.041507	0.010504																		99.6	0.031823	0.010744	0.042281	0.020469	0.0345	0.0144	0.041507	0.010504
99.7	0.031159	0.01049	0.043415	0.021289	0.0339	0.014	0.041543	0.010535																		99.7	0.031159	0.01049	0.043415	0.021289	0.0339	0.014	0.041543	0.010535
99.7	0.031553	0.010403	0.042853	0.020995	0.0359	0.0139	0.041492	0.01052																		99.7	0.031553	0.010403	0.042853	0.020995	0.0359	0.0139	0.041492	0.01052
99.8	0.031343	0.010727	0.043612	0.021566	0.0358	0.0139	0.041537	0.010551																		99.8	0.031343	0.010727	0.043612	0.021566	0.0358	0.0139	0.041537	0.010551
[truncated: 13,615 more rows]

## Sheet: Fig 3
Panel A										Panel C										Panel D										Panel E										Panel F
	CaV1.1a_WT (9)		CaV1.1a_VSDII-K4A (7)		CaV1.1e_WT (12)		CaV1.1e_VSDII-K4A (6)				CaV1.1a_WT (9)		CaV1.1a_VSDII-K4A (7)		CaV1.1e_WT (12)		CaV1.1e_VSDII-K4A (6)				CaV1.1a_WT (9)		CaV1.1a_VSDII-K4A (7)		CaV1.1e_WT (12)		CaV1.1e_VSDII-K4A (6)				CaV1.1a_WT (9)		CaV1.1a_VSDII-K4A (7)		CaV1.1e_WT (12)		CaV1.1e_VSDII-K4A (6)				CaV1.1a_WT (9)		CaV1.1a_VSDII-K4A (7)		CaV1.1e_WT (12)		CaV1.1e_VSDII-K4A (6)
t (ms)	Mean	SEM	Mean	SEM	Mean	SEM	Mean	SEM		V (mV)	Mean	SEM	Mean	SEM	Mean	SEM	Mean	SEM		V (mV)	Mean	SEM	Mean	SEM	Mean	SEM	Mean	SEM		t (ms)	Mean	SEM	Mean	SEM	Mean	SEM	Mean	SEM		V (mV)	Mean	SEM	Mean	SEM	Mean	SEM	Mean	SEM
200	0.000865	0.011599	0.000471	0.009594	0.032338	0.015387	0.034757	0.045438		-50	-0.0389	0.0275	-0.1132	0.0131	0.0592	0.0325	0.0876	0.066		-50	0.0093913	0.0059595	0.013	0.002339	-0.004437	0.0024103	-0.0050606	0.0050226		0	-0.02955	0.013498	-0.01386	0.01459	-0.01251	0.009523	0.010384	0.014892		-50	-0.0012801	0.0027558	-0.00036466	0.0039099	-0.0143	0.0061453	-0.025	0.0115
200.1	0.003197	0.013783	-0.01135	0.012292	0.026623	0.021004	0.048761	0.044238		-40	-0.0637	0.0328	-0.1509	0.0196	-0.0182	0.0348	-0.1155	0.1081		-40	0.0167	0.0083746	0.0194	0.0042622	0.0014485	0.0026174	0.009569	0.0098004		0.100006	-0.02895	0.013365	-0.01606	0.014832	-0.00317	0.009623	0.012767	0.014482		-40	-0.0016873	0.002904	0.0016547	0.0028287	-0.0204	0.0093375	-0.0223	0.0062014
200.2	0.005524	0.015062	0.006436	0.016012	0.011902	0.022121	0.057972	0.042012		-30	-0.1042	0.0405	-0.202	0.0168	-0.1693	0.0644	-0.527	0.3487		-30	0.0285	0.0123	0.0265	0.0036318	0.0151	0.0066911	0.0441	0.0318		0.199997	-0.02948	0.01206	-0.02262	0.016356	-0.00298	0.012394	0.011093	0.012375		-30	-0.00084592	0.0022653	-0.0038806	0.003528	0.0023668	0.0028466	0.055	0.0465
200.3	0.013408	0.010343	-0.00017	0.010218	0.020267	0.022234	0.028785	0.029719		-20	-0.0893	0.0459	-0.202	0.0386	-0.3428	0.0679	-1.8138	0.8777		-20	0.025	0.0136	0.0297	0.008365	0.0339	0.0071654	0.1719	0.0913		0.300003	-0.03	0.014006	-0.02703	0.017269	-0.00128	0.011328	0.009917	0.012987		-20	0.0227	0.0065976	0.0183	0.0115	0.0759	0.0289	0.3089	0.0885
200.4	0.007256	0.015459	-0.01225	0.011338	0.030682	0.024515	0.045532	0.029633		-10	-0.1122	0.0324	-0.2112	0.0637	-1.1065	0.2639	-4.4897	1.1788		-10	0.0321	0.0112	0.037	0.0149	0.125	0.0339	0.4483	0.1187		0.399994	-0.02481	0.014038	-0.0192	0.016997	-0.00829	0.008543	0.007162	0.011303		-10	0.1217	0.0322	0.1098	0.0457	0.3004	0.0739	0.691	0.1145
200.5	0.006188	0.016995	-0.0236	0.0111	0.046101	0.017303	0.046844	0.035186		0	-0.1372	0.0333	-0.2296	0.0409	-3.1444	0.6028	-7.1146	1.7199		0	0.0428	0.011	0.0438	0.0116	0.3858	0.0798	0.7715	0.1066		0.5	-0.02548	0.014423	-0.01483	0.019818	-0.01269	0.009757	0.002897	0.012787		0	0.3964	0.0637	0.3828	0.0608	0.6126	0.0764	0.8805	0.0681
200.6	-0.00511	0.017475	-0.01076	0.011435	0.039755	0.018054	0.036341	0.029736		10	-0.3477	0.0735	-0.5595	0.0626	-5.2161	0.5818	-7.6369	1.7116		10	0.1277	0.0267	0.1176	0.0206	0.7017	0.0738	0.9692	0.0265		0.600006	-0.02749	0.016604	-0.01688	0.021892	-0.01056	0.011699	0.008862	0.010973		10	0.6852	0.0729	0.6929	0.0405	0.8501	0.0551	0.9337	0.035
200.7	0.004901	0.019824	-0.01609	0.00809	0.040994	0.021675	0.026244	0.036269		20	-0.7169	0.1281	-1.521	0.1791	-5.9535	0.5241	-6.4967	1.4854		20	0.3051	0.0506	0.3588	0.0359	0.9242	0.0363	1.0236	0.0067913		0.699997	-0.00742	0.023368	-0.01372	0.023803	-0.01442	0.011325	0.008727	0.010097		20	0.8641	0.0661	0.946	0.0223	0.9474	0.0255	1.0052	0.0259
200.8	0.013175	0.026729	-0.01934	0.005115	0.041244	0.017794	0.041414	0.033096		30	-1.0348	0.1623	-2.4401	0.3352	-5.1049	0.5194	-4.8459	1.1371		30	0.5406	0.0699	0.6733	0.0393	0.9906	0.0114	0.9775	0.0205		0.800003	-0.00957	0.022367	-0.00727	0.020434	-0.01975	0.011962	0.005896	0.011581		30	0.9328	0.048	1.0176	0.0144	0.9776	0.0111	0.9956	0.0114
200.9	-0.00634	0.023529	-0.01181	0.00909	0.004573	0.023333	0.064384	0.038834		40	-1.1317	0.1692	-2.5482	0.38	-3.7128	0.4644	-3.2665	0.817		40	0.7554	0.0629	0.8782	0.0289	0.9766	0.0126	1.0185	0		0.899994	-0.01035	0.021888	-0.00836	0.021908	-0.01363	0.011017	0.011167	0.014056		40	0.9422	0.0322	1.0071	0.0242	0.9869	0.0163	1.0119	0.0094758
201	-0.00553	0.021311	-0.02984	0.010731	0.023706	0.021847	0.056088	0.034952		50	-0.917	0.1615	-2.0884	0.3902	-2.2711	0.3431	-1.8999	0.5446		50	0.8697	0.0538	0.9692	0.0097676	0.9563	0.0215	0.9702	0		1	-0.00631	0.02226	-0.01158	0.021926	-0.0083	0.010621	0.015246	0.013594		50	1.0041	0.009496	0.9754	0.0175	1.0205	0.0199	1.0319	0.001821
201.1	0.001689	0.016953	-0.00909	0.01456	0.033105	0.021721	0.032509	0.043362		60	-0.5821	0.171	-1.4077	0.3254	-1.1412	0.2459	-0.7247	0.356		60	0.9376	0.0347	0.997	0.0088859			0.9677	0		1.10001	-0.00406	0.023627	-0.01523	0.019544	-0.01508	0.009963	0.015405	0.013521		60	0.9979	0.0191	0.9778	0.0051526	0.9823	0.0307	0.9734	0.0194
201.2	0.010582	0.020454	-0.00458	0.008961	0.035203	0.020795	0.034848	0.042521		70	-0.1499	0.1473	-0.5773	0.2563	-0.3988	0.2553	0.1633	0.2507		70	0.9766	0.0456	0.9673	0.0126			0.9281	0		1.2	-0.00721	0.02342	-0.01723	0.020836	-0.01975	0.00947	0.018808	0.012557		70	0.9974	0.0032033	0.9595	0.0058275
201.3	0.002498	0.014667	-0.01819	0.015777	0.03552	0.016462	0.050617	0.036919		80	0.3086	0.1555	0.0462	0.1778	0.5079	0.156	0.9874	0.2682		80	0.9665	0.0121	1.0199	0						1.3	-0.00057	0.024719	-0.02156	0.020368	-0.01034	0.011432	0.01567	0.013781		80	0.9812	0.0124	0.9626	0.0429
201.4	0.010963	0.01417	-0.01404	0.015125	0.052733	0.009707	0.027467	0.042068																						1.39999	-0.00973	0.023267	-0.02233	0.022246	-0.0088	0.012021	0.021798	0.013835
201.5	0.008647	0.013581	0.001819	0.01906	0.042675	0.013437	0.041782	0.04626																						1.5	-0.00489	0.021372	-0.0213	0.026421	-0.00901	0.014067	0.024913	0.013901
201.6	0.001557	0.019514	0.002349	0.013971	0.013204	0.019627	0.046979	0.037057																						1.60001	-0.00524	0.0206	-0.02656	0.022719	-0.01246	0.014342	0.026978	0.011752
201.7	0.004691	0.015839	0.007069	0.012357	-0.00939	0.017852	0.067791	0.036731																						1.7	-0.01136	0.018672	-0.02204	0.021149	-0.0051	0.013163	0.025006	0.010291
201.8	0.020161	0.017227	0.006298	0.017788	0.023813	0.012485	0.046776	0.044777																						1.8	-0.00851	0.019435	-0.01003	0.01864	-0.00986	0.013755	0.02719	0.009544
201.9	0.027116	0.013887	0.01142	0.015303	-0.01061	0.025695	0.058289	0.042158																						1.89999	-0.00886	0.019149	-0.01114	0.021954	-0.00535	0.013332	0.022215	0.010871
202	0.010376	0.017923	0.001321	0.011658	0.006838	0.023323	0.067665	0.047378																						2	-0.00833	0.016784	-0.01895	0.024693	-0.00414	0.013217	0.026363	0.010623
202.1	0.018468	0.018705	-0.00091	0.009489	0.02071	0.021255	0.070538	0.049578																						2.10001	-0.00388	0.016286	-0.00965	0.023434	-0.0054	0.013207	0.027045	0.011716
202.2	0.030886	0.017595	0.014291	0.009215	0.058279	0.015625	0.084877	0.060444																						2.2	-0.00456	0.015842	-0.00226	0.02402	0.004805	0.012338	0.023584	0.012636
202.3	0.033704	0.021665	0.012998	0.007868	0.053989	0.019836	0.070305	0.045303																						2.3	0.011005	0.016538	-0.00714	0.026444	0.008834	0.013868	0.023157	0.012065
202.4	0.025962	0.020808	0.02432	0.01009	0.021707	0.014662	0.048673	0.038729																						2.39999	0.007211	0.015029	-0.00398	0.025416	0.00513	0.013585	0.021517	0.017519
202.5	0.031946	0.024141	-0.00131	0.008017	0.034788	0.01691	0.033761	0.042909																						2.5	0.004207	0.015775	0.015368	0.025149	-7.9e-05	0.011893	0.01944	0.013548
202.6	0.017447	0.014113	0.001759	0.011167	0.023606	0.024453	0.011196	0.05033																						2.60001	-0.0033	0.017337	0.008917	0.026055	0.0125	0.013924	0.020269	0.012747
202.7	0.021728	0.017904	-0.00257	0.0136	0.027753	0.026967	0.021928	0.037509																						2.7	-0.00176	0.016118	0.010427	0.026014	0.015516	0.013436	0.020868	0.009543
202.8	0.018773	0.018155	-0.00956	0.01887	0.053754	0.020508	0.030882	0.036019																						2.8	0.005585	0.014435	0.010829	0.024668	0.012144	0.012239	0.019664	0.011893
202.9	0.007497	0.021112	-0.00358	0.022085	0.035647	0.024183	0.041681	0.037019																						2.89999	0.006947	0.014868	0.00282	0.021802	0.0108	0.011791	0.023366	0.015816
203	-0.00408	0.017861	-0.00679	0.014818	0.035486	0.018869	0.027196	0.04465																						3	0.007479	0.015012	0.005041	0.017175	0.01445	0.012058	0.020184	0.014037
203.1	0.001149	0.013378	-0.00203	0.015906	0.027047	0.020257	0.031633	0.035938																						3.10001	0.003146	0.016256	0.01143	0.016193	0.006431	0.013659	0.022252	0.013789
203.2	-0.00163	0.015049	-0.00692	0.012232	0.053703	0.01294	0.03066	0.038245																						3.2	0.002849	0.017307	0.020525	0.01903	0.005943	0.011552	0.021484	0.01308
203.3	-0.00643	0.013677	-0.00051	0.017121	0.035118	0.028337	0.03784	0.036076																						3.3	0.006483	0.017032	0.024544	0.019003	0.002752	0.011372	0.017189	0.015316
203.4	-0.0146	0.012608	-0.02205	0.014226	0.018108	0.017439	0.033423	0.039542																						3.39999	0.009022	0.015497	0.036834	0.028129	0.003387	0.01306	0.0152	0.018023
203.5	-0.00196	0.010443	-0.01216	0.016189	-0.00516	0.021521	0.045052	0.031646																						3.5	0.004832	0.016629	0.035274	0.022867	0.001152	0.013648	0.008333	0.016513
203.6	0.006186	0.011815	-0.01191	0.012416	0.009314	0.020266	0.062371	0.031648																						3.60001	0.001446	0.016317	0.038516	0.024406	-0.005	0.014198	0.009798	0.017641
203.7	0.008994	0.013232	0.020187	0.018474	0.01303	0.027387	0.064914	0.036961																						3.7	0.001361	0.016007	0.043159	0.024338	-0.00894	0.014857	0.013553	0.019249
203.8	-0.00678	0.010511	0.013566	0.016118	0.000155	0.01812	0.0776	0.047667																						3.8	-0.00586	0.016053	0.035986	0.024277	-0.00618	0.015476	0.012753	0.015725
203.9	-0.00409	0.017983	0.012844	0.017265	-0.00528	0.02672	0.058391	0.044438																						3.89999	-0.00559	0.013973	0.039018	0.024701	-0.00372	0.016786	0.017284	0.016692
204	0.023946	0.015724	0.011561	0.014012	0.004602	0.019468	0.068679	0.048966																						4	-0.00801	0.014287	0.04435	0.025494	-0.0042	0.016887	0.02281	0.015168
204.1	0.021771	0.013526	0.02568	0.017864	0.026219	0.01088	0.060789	0.049347																						4.10001	-0.00723	0.016107	0.04443	0.02023	-0.00326	0.018886	0.027264	0.014203
204.2	0.028087	0.021522	0.009457	0.019054	0.030095	0.014008	0.058838	0.046049																						4.2	0.00323	0.019057	0.050201	0.022701	-0.00434	0.014527	0.03013	0.010693
204.3	0.02889	0.015141	-0.00173	0.015065	0.009468	0.017119	0.076552	0.040988																						4.3	0.001822	0.018492	0.050078	0.019362	-0.00367	0.016058	0.034968	0.010438
204.4	0.019537	0.012368	0.00904	0.013919	0.020562	0.016247	0.066246	0.037639																						4.39999	-0.00164	0.019329	0.039275	0.019161	-0.00533	0.017375	0.036024	0.012193
204.5	0.017443	0.017692	0.011203	0.013313	0.011141	0.014965	0.071546	0.035901																						4.5	-0.00201	0.020576	0.042784	0.021463	-0.00671	0.0195	0.037126	0.013118
204.6	0.029286	0.017478	0.010847	0.016454	-0.00266	0.018938	0.068889	0.036992																						4.60001	0.001175	0.020128	0.043681	0.023457	-0.00806	0.021358	0.033888	0.011915
204.7	0.014169	0.011288	0.002835	0.016487	0.013865	0.01175	0.05955	0.032888																						4.7	-0.00108	0.02196	0.042022	0.026685	-0.00938	0.021138	0.029223	0.010863
204.8	-0.01044	0.013016	-0.00876	0.012188	0.028878	0.01733	0.061883	0.035359																						4.8	-0.00293	0.021938	0.04106	0.025566	-0.00928	0.023574	0.031819	0.012046
204.9	0.008172	0.014757	0.022896	0.01148	0.02101	0.023073	0.073976	0.04138																						4.89999	-0.00284	0.02272	0.040185	0.021103	-0.00739	0.026182	0.02289	0.012034
205	-0.0031	0.011993	0.024792	0.013091	0.014372	0.027817	0.083299	0.034687																						5	-0.00219	0.024952	0.035629	0.019621	-0.01033	0.026662	0.014341	0.01171
205.1	-0.00986	0.009467	0.00962	0.013134	0.000947	0.028944	0.067295	0.029158																						5.10001	0.002296	0.021548	0.030078	0.022015	-0.01367	0.028052	0.02258	0.015303
205.2	0.014479	0.01308	0.005101	0.013257	0.02755	0.02747	0.046534	0.028353																						5.2	0.005246	0.020804	0.030932	0.021109	-0.01496	0.029412	0.017277	0.016142
205.3	0.010579	0.014497	-0.0014	0.009597	0.024172	0.025283	0.045828	0.032449																						5.3	-0.00161	0.018908	0.028274	0.023351	-0.01387	0.03158	0.014133	0.01403
205.4	0.000686	0.017507	0.001617	0.015803	0.043465	0.01802	0.060769	0.033943																						5.39999	0.008558	0.018579	0.018027	0.022369	-0.00951	0.028721	0.01067	0.011784
205.5	-0.00165	0.015306	0.01253	0.006843	0.045561	0.026088	0.039088	0.02738																						5.5	0.011502	0.020952	0.011974	0.018946	-0.00844	0.029758	0.011774	0.012999
205.6	0.001669	0.015605	0.004532	0.009864	0.039601	0.023917	0.034894	0.03854																						5.60001	0.006672	0.019432	0.015414	0.019479	-0.01245	0.030464	0.010572	0.011693
205.7	-0.00041	0.011343	0.002596	0.013679	0.041965	0.019087	0.040861	0.032154																						5.7	0.002899	0.02061	0.0024	0.017515	-0.01558	0.027392	0.007765	0.011673
205.8	0.005546	0.011234	0.003488	0.023595	0.041605	0.017561	0.069276	0.027943																						5.8	0.010459	0.022609	0.00502	0.012957	-0.01238	0.026968	0.004856	0.012451
205.9	0.000901	0.015657	0.004114	0.024558	0.048652	0.016756	0.063078	0.023967																						5.89999	0.014024	0.022164	0.001269	0.01241	-0.01453	0.027107	-0.00012	0.011477
206	-0.00343	0.018068	-0.01133	0.014879	0.039771	0.017464	0.049831	0.029506																						6	0.014762	0.021548	-0.00095	0.012067	-0.01347	0.02621	0.002448	0.010537
206.1	0.024312	0.015485	-0.01044	0.016204	0.031809	0.019026	0.047194	0.037349																						6.10001	0.008232	0.021201	0.002647	0.013443	-0.01316	0.02752	0.00304	0.011424
206.2	0.008344	0.006985	-0.01011	0.023108	0.044846	0.023924	0.055545	0.03683																						6.2	0.007742	0.020832	0.003371	0.013478	-0.00921	0.029519	0.007474	0.014335
206.3	0.008352	0.014813	-0.01041	0.014508	0.057312	0.019791	0.064363	0.037294																						6.3	0.022946	0.017353	0.011267	0.011481	-0.01305	0.030667	0.011103	0.01364
206.4	-0.00256	0.020533	-0.01723	0.021162	0.028751	0.019225	0.06109	0.043915																						6.39999	0.021632	0.019154	0.011455	0.0122	-0.01003	0.028955	0.008214	0.009827
206.5	0.020265	0.017102	-0.00821	0.020227	0.03597	0.025575	0.05576	0.04876																						6.5	0.018404	0.018938	0.009839	0.014758	-0.01351	0.030327	-0.0008	0.010678
206.6	0.016354	0.010009	-0.01279	0.010887	0.031235	0.024363	0.081794	0.039271																						6.60001	0.014996	0.018708	0.004483	0.014244	-0.00777	0.024111	0.006766	0.014026
206.7	0.00884	0.015481	-0.00971	0.011888	0.005536	0.0238	0.059783	0.04028																						6.7	0.015723	0.018923	-0.00145	0.014106	-0.00784	0.022544	0.006466	0.015093
206.8	0.021248	0.020421	0.009206	0.010872	-0.00415	0.031163	0.051064	0.042012																						6.8	0.020097	0.017811	0.009659	0.017071	-0.01103	0.023349	0.004381	0.012111
206.9	0.023703	0.017504	0.017751	0.010504	0.012694	0.022599	0.070408	0.038089																						6.89999	0.020703	0.017717	0.008914	0.018476	-0.0064	0.021203	0.006435	0.010577
207	0.02175	0.018156	0.005255	0.012117	-0.00621	0.020795	0.068336	0.038168																						7	0.02335	0.017872	0.016119	0.016972	-0.00334	0.0191	0.003785	0.011551
207.1	0.02815	0.017312	0.006902	0.008176	0.005288	0.014108	0.055104	0.034082																						7.10001	0.023211	0.018101	0.015442	0.018069	-0.00673	0.018047	0.008717	0.010208
207.2	0.028728	0.020733	-0.00719	0.013376	-0.01524	0.022619	0.041335	0.026309																						7.2	0.02583	0.018565	0.015924	0.01642	0.000141	0.013438	0.011402	0.0142
207.3	0.037361	0.018167	-0.00419	0.014042	0.012956	0.02164	0.066023	0.036015																						7.3	0.024399	0.020195	0.006305	0.014209	-0.00418	0.011809	0.00947	0.010603
207.4	0.014307	0.016545	0.010103	0.014424	0.008008	0.01729	0.065309	0.039738																						7.39999	0.019649	0.019787	0.003796	0.016966	-0.00869	0.014091	0.008472	0.011718
207.5	0.00387	0.01121	0.008327	0.008365	0.000238	0.015457	0.053746	0.038143																						7.5	0.018252	0.019183	0.004874	0.013319	-0.01253	0.014655	0.008751	0.009502
207.6	0.018311	0.009553	-0.00455	0.012375	0.013041	0.018557	0.051674	0.038296																						7.60001	0.020818	0.019637	0.004648	0.011681	-0.01157	0.015824	-0.00027	0.011678
207.7	0.040555	0.012223	-0.00701	0.015331	0.025677	0.019663	0.040598	0.037783																						7.7	0.03075	0.023055	0.005011	0.011352	-0.00816	0.017202	-0.00404	0.012333
207.8	0.020948	0.01404	-0.00165	0.013285	0.014269	0.020402	0.060371	0.040437																						7.8	0.028401	0.020891	0.015409	0.010523	-0.00992	0.016395	-0.00084	0.010881
207.9	0.005207	0.008158	-0.00297	0.010723	0.005043	0.013163	0.045992	0.040461																						7.89999	0.02225	0.021683	0.009029	0.013722	-0.00669	0.01575	-0.00393	0.012234
208	0.011326	0.007499	-0.01989	0.015468	0.010393	0.01352	0.076879	0.038264																						8	0.017966	0.021555	0.010238	0.016848	-0.00953	0.015659	-0.0063	0.014275
208.1	0.005348	0.015068	-0.00354	0.008412	0.031894	0.01899	0.055758	0.038922																						8.10001	0.02008	0.019831	0.005601	0.012293	0.003828	0.019073	-0.00284	0.015088
208.2	0.022675	0.010049	-0.00067	0.009743	0.035947	0.021026	0.050561	0.036556																						8.2	0.016501	0.020258	0.00873	0.010143	0.005092	0.01923	0.002087	0.01463
208.3	0.018761	0.00652	-0.01177	0.0091	0.02752	0.020358	0.083808	0.033031																						8.3	0.026368	0.024209	0.003063	0.009602	0.005738	0.019293	-0.00191	0.017643
208.4	0.011956	0.009888	-0.01046	0.015515	0.030621	0.01886	0.069965	0.033859																						8.39999	0.02148	0.022533	0.016477	0.015448	0.008239	0.018533	-0.00295	0.018111
208.5	0.023433	0.011254	-0.00744	0.009887	0.017832	0.0227	0.053673	0.050774																						8.5	0.018848	0.022055	0.012645	0.018519	0.014138	0.016391	-0.00436	0.01839
208.6	0.021552	0.01319	0.001088	0.013935	0.03577	0.017978	0.03494	0.052852																						8.60001	0.016052	0.021473	0.013282	0.022246	0.015956	0.015663	-0.00479	0.018801
208.7	0.016394	0.017965	-0.0115	0.007832	0.030606	0.011443	0.050817	0.04659																						8.7	0.014439	0.022512	0.013583	0.022777	0.01929	0.013747	-0.00786	0.018453
208.8	0.019134	0.011783	-0.02644	0.011721	0.019662	0.018515	0.039022	0.041561																						8.8	0.017813	0.022323	0.015093	0.023178	0.023358	0.015856	-0.01015	0.01776
208.9	1.56e-05	0.011716	-0.02044	0.008956	0.00652	0.019272	0.045412	0.045025																						8.89999	0.02013	0.022136	0.013968	0.024238	0.02501	0.014531	-0.00257	0.017362
209	-0.00895	0.014858	-0.00288	0.01195	0.011832	0.020105	0.047137	0.046419																						9	0.017757	0.021461	0.018857	0.026015	0.021505	0.013985	-0.00636	0.014032
209.1	0.002125	0.014427	-0.00475	0.017703	0.032578	0.020953	0.073118	0.04876																						9.10001	0.016629	0.021899	0.012784	0.020079	0.014102	0.014729	-0.0028	0.012835
209.2	0.006293	0.015584	-0.00907	0.012815	0.018939	0.01552	0.049369	0.046601																						9.2	0.019649	0.022751	0.011905	0.02083	0.013455	0.015045	-0.00239	0.013644
209.3	-0.01093	0.02139	-0.00282	0.016866	0.041174	0.017504	0.044903	0.036615																						9.3	0.014538	0.023692	0.003201	0.022384	0.014123	0.014409	-0.00879	0.016139
209.4	-0.02602	0.01717	0.016831	0.017123	0.036277	0.014767	0.024043	0.046847																						9.39999	0.006701	0.022907	0.006428	0.02272	0.014912	0.013613	-0.00944	0.015853
209.5	-0.01955	0.019768	-0.00294	0.010348	0.029717	0.011985	0.033944	0.047556																						9.5	0.008845	0.02165	0.010929	0.02342	0.010718	0.012835	-0.01367	0.013205
209.6	-0.0084	0.021865	-0.00773	0.012399	0.023335	0.014433	0.049579	0.044805																						9.60001	0.006408	0.021381	0.00404	0.025964	0.005722	0.010305	-0.015	0.014428
209.7	0.004751	0.019829	0.015276	0.007934	0.030489	0.015925	0.049498	0.047526																						9.7	0.010401	0.022468	-0.0016	0.026343	-0.00027	0.010399	-0.01232	0.01272
209.8	-0.01682	0.020019	0.00629	0.01282	0.024783	0.023519	0.049974	0.042449																						9.8	0.007125	0.021946	-0.0102	0.026625	-0.00111	0.01029	-0.01165	0.010817
209.9	0.00778	0.022186	0.000788	0.01372	0.02511	0.024811	0.025663	0.049236																						9.89999	0.016675	0.018055	-0.01649	0.027132	0.004069	0.011232	-0.00031	0.013261
210	0.013193	0.017122	0.01992	0.014555	0.010206	0.030354	0.053944	0.045155																						10	0.010144	0.019639	-0.01841	0.024604	0.009615	0.009	-0.00553	0.012413
210.1	0.009624	0.023379	0.00387	0.011052	0.03532	0.018404	0.062881	0.039774																						10.1	0.005504	0.018774	-0.0192	0.022765	0.013275	0.010382	-0.00217	0.015866
210.2	0.012978	0.0192	0.005688	0.016168	0.011273	0.018657	0.064119	0.038311																						10.2	0.001742	0.016926	-0.01876	0.018373	0.016697	0.010534	-0.00656	0.016816
210.3	0.026835	0.012808	0.006162	0.01772	0.016567	0.018546	0.053746	0.042259																						10.3	0.007198	0.015669	-0.02015	0.01502	0.011551	0.009858	-0.00013	0.016901
210.4	0.019775	0.012706	-0.0061	0.012171	0.022212	0.013313	0.030559	0.045467																						10.4	0.005683	0.017291	-0.00021	0.008795	0.010855	0.011916	-0.00194	0.017093
210.5	0.028316	0.022104	-0.00226	0.006951	0.00658	0.016033	0.037112	0.045422																						10.5	0.00739	0.017517	-0.0012	0.008221	0.01323	0.014005	-0.00309	0.018101
210.6	0.037421	0.016334	0.00799	0.007991	0.028607	0.018537	0.046471	0.044885																						10.6	0.011856	0.013212	0.002353	0.006512	0.010782	0.012822	-0.00111	0.016655
210.7	0.050356	0.01082	0.001165	0.009863	-0.00535	0.017673	0.050578	0.041414																						10.7	0.007677	0.012189	0.002722	0.006998	0.013264	0.015443	-0.00357	0.011136
210.8	0.044604	0.014605	0.011893	0.011083	-0.00408	0.01287	0.031871	0.035408																						10.8	0.007732	0.015223	0.02021	0.009251	0.010975	0.014919	-0.01416	0.01162
210.9	0.026933	0.015777	0.022407	0.013224	0.008626	0.013408	0.03359	0.034762																						10.9	0.013812	0.01462	0.023713	0.009371	0.01478	0.014711	-0.02094	0.013019
211	0.026825	0.012749	0.010462	0.010299	-0.01219	0.019169	0.058039	0.034968																						11	0.018396	0.015195	0.027948	0.013209	0.00959	0.015142	-0.02096	0.012136
211.1	0.016095	0.010775	-0.01779	0.0108	-0.01281	0.017992	0.053239	0.034622																						11.1	0.015675	0.01617	0.029361	0.016279	0.011822	0.015259	-0.01935	0.014971
211.2	0.011565	0.012105	-0.01313	0.009032	0.008503	0.012483	0.04113	0.031758																						11.2	0.012384	0.017088	0.026166	0.016134	0.012516	0.0168	-0.02026	0.014427
211.3	0.034179	0.00984	0.008114	0.00628	0.010403	0.01915	0.032628	0.038831																						11.3	0.008621	0.017055	0.020905	0.014504	0.01093	0.020405	-0.01642	0.014761
211.4	0.036457	0.014614	-0.00833	0.015017	0.025779	0.018124	0.054636	0.030878																						11.4	0.009534	0.016986	0.019735	0.016839	0.009066	0.019152	-0.01773	0.013002
211.5	0.044925	0.015462	0.005316	0.008873	0.003515	0.023674	0.085647	0.028313																						11.5	0.012189	0.015929	0.007545	0.013356	0.012048	0.020967	-0.01993	0.009917
211.6	0.020414	0.009349	-0.00085	0.013799	0.014382	0.015113	0.075296	0.036861																						11.6	0.014502	0.012868	0.003229	0.015607	0.018477	0.020687	-0.02463	0.012048
211.7	0.00558	0.018183	-0.01754	0.020048	0.049275	0.009416	0.062608	0.037038																						11.7	0.008201	0.010287	0.004511	0.017263	0.011179	0.020858	-0.02253	0.012047
211.8	0.013656	0.017921	0.002265	0.012076	0.036742	0.01756	0.061924	0.03805																						11.8	0.006712	0.010085	0.004164	0.017773	0.006538	0.022745	-0.02346	0.014055
211.9	0.019286	0.015175	-0.00966	0.016113	0.025444	0.02774	0.057196	0.037184																						11.9	0.003649	0.010275	-0.0032	0.016437	-0.00055	0.023836	-0.01979	0.012688
212	0.005597	0.013054	-0.01407	0.016416	0.030528	0.024498	0.048207	0.035079																						12	0.009184	0.010672	-0.00609	0.018129	-0.00241	0.022835	-0.02112	0.013144
212.1	0.014341	0.011283	-0.03151	0.013101	0.039995	0.0214	0.044529	0.039225																						12.1	0.011373	0.012739	0.003581	0.021677	-0.00957	0.02497	-0.01528	0.01303
212.2	0.005033	0.01368	0.004252	0.01219	0.033549	0.021592	0.026974	0.041889																						12.2	0.013499	0.013135	0.006471	0.019065	-0.00353	0.022483	-0.01663	0.014039
212.3	-0.00351	0.012807	0.003856	0.014505	0.019507	0.021728	0.047002	0.052081																						12.3	0.008183	0.012675	-0.00322	0.019023	-0.00329	0.023658	-0.01161	0.010733
212.4	-0.01495	0.0166	-0.00597	0.012008	0.009363	0.02151	0.03758	0.049936																						12.4	0.0079	0.009829	-0.00483	0.019218	-0.00132	0.023906	-0.023	0.010481
212.5	-0.02572	0.016431	0.011612	0.007562	0.022477	0.014066	0.04222	0.047222																						12.5	0.004859	0.012115	-0.00147	0.016367	-0.00285	0.026107	-0.02135	0.013694
212.6	-0.02799	0.018169	-0.00784	0.016963	0.012332	0.013509	0.052243	0.050614																						12.6	-0.00066	0.010799	-0.00244	0.016894	-0.00168	0.025092	-0.02205	0.010217
212.7	-0.0111	0.011852	-0.0085	0.014529	0.021509	0.0159	0.052302	0.046587																						12.7	0.004775	0.010452	0.005193	0.017301	0.000219	0.024761	-0.02288	0.009917
212.8	-0.00924	0.010388	0.006478	0.015631	0.019934	0.024793	0.037329	0.044661																						12.8	-0.00057	0.011359	0.000105	0.015527	0.004489	0.025244	-0.02676	0.012032
212.9	-0.00322	0.009067	0.002275	0.016679	0.040991	0.016607	0.073568	0.043267																						12.9	0.006712	0.01338	0.004867	0.017767	0.002744	0.021995	-0.02817	0.014194
213	0.01364	0.010605	0.00787	0.016319	0.030129	0.01668	0.069073	0.043706																						13	0.004697	0.01128	0.013283	0.015907	-0.00434	0.022095	-0.02237	0.012404
213.1	0.003042	0.012882	0.01097	0.005742	0.035646	0.020316	0.059016	0.046822																						13.1	0.003731	0.010464	0.014473	0.011981	-0.00814	0.023219	-0.01904	0.011377
213.2	0.009148	0.013413	-0.00477	0.009164	0.047957	0.009947	0.071882	0.039215																						13.2	0.004823	0.011487	0.004046	0.011051	-0.00427	0.023653	-0.02193	0.009351
213.3	0.005189	0.012966	-0.0011	0.014302	0.022513	0.018368	0.061829	0.037989																						13.3	0.003357	0.014702	-0.00043	0.014123	0.002509	0.022399	-0.02741	0.009864
213.4	0.005621	0.008788	0.015213	0.012547	0.043093	0.01999	0.061769	0.037008																						13.4	0.005032	0.015399	-0.00894	0.012765	-0.00221	0.019746	-0.02245	0.009269
213.5	0.022976	0.018275	-0.01784	0.008792	0.066478	0.010299	0.043297	0.031646																						13.5	-0.00103	0.014376	-0.00792	0.016552	-0.00605	0.020616	-0.02447	0.011032
213.6	0.014157	0.01578	0.003508	0.012578	0.064553	0.019386	0.042988	0.031465																						13.6	-0.00323	0.013464	-0.01135	0.014198	-0.00592	0.019336	-0.02097	0.01063
213.7	0.026743	0.020142	0.011594	0.008082	0.051908	0.014235	0.023371	0.032578																						13.7	-0.0021	0.011548	-0.0097	0.017454	-0.01064	0.021469	-0.02841	0.010229
213.8	0.004328	0.014488	-0.01358	0.010293	0.03178	0.017611	0.023847	0.036265																						13.8	8.24e-05	0.012175	-0.00998	0.016905	-0.01009	0.022601	-0.02528	0.0136
213.9	-0.00865	0.013944	0.005962	0.016788	0.028561	0.023579	0.025648	0.041544																						13.9	0.000329	0.011559	-0.01174	0.018355	-0.00478	0.020572	-0.02037	0.014643
214	0.00369	0.014054	0.004739	0.011745	0.011502	0.013119	0.024478	0.03816																						14	-0.00068	0.014704	0.000172	0.017059	-0.00699	0.020697	-0.02625	0.01481
214.1	-0.00153	0.012087	-0.00095	0.016304	0.00657	0.015414	0.042254	0.030977																						14.1	0.004013	0.016162	0.006099	0.014445	-0.00325	0.021504	-0.02698	0.015505
214.2	0.012318	0.010791	-0.00625	0.011311	0.015946	0.014947	0.053678	0.029738																						14.2	0.003167	0.021153	0.012529	0.012025	0.00056	0.022815	-0.02097	0.015717
214.3	-0.00706	0.01312	0.013941	0.011832	0.012623	0.026353	0.057858	0.031856																						14.3	0.014751	0.020239	0.008105	0.011647	-0.00038	0.025367	-0.02894	0.018515
214.4	-0.00138	0.01823	-0.01001	0.00918	0.00253	0.023205	0.049992	0.033956																						14.4	0.010645	0.018366	0.010174	0.016643	0.006489	0.026925	-0.03687	0.019197
214.5	-0.0025	0.017367	0.00111	0.012726	-0.00219	0.015207	0.053764	0.023673																						14.5	0.010799	0.020424	0.011352	0.018691	0.002942	0.027282	-0.0361	0.017938
214.6	0.014053	0.015253	-0.02678	0.018714	0.019825	0.016444	0.063079	0.030151																						14.6	0.003826	0.02083	0.014626	0.018935	-0.00132	0.028757	-0.03315	0.016106
214.7	0.018178	0.011252	-0.00695	0.019283	0.020407	0.020807	0.086849	0.034645																						14.7	-0.00144	0.020631	0.015379	0.021726	-0.00217	0.02756	-0.03532	0.016095
214.8	0.006661	0.016633	-0.01408	0.014061	0.010507	0.017502	0.044541	0.037707																						14.8	-0.00546	0.021606	0.009567	0.018086	-0.00795	0.027576	-0.04032	0.016302
214.9	0.008036	0.015978	-0.02141	0.013634	0.013197	0.01682	0.058944	0.041095																						14.9	-0.00604	0.022033	0.004495	0.014569	-0.00355	0.023001	-0.03355	0.016468
215	0.000469	0.015263	-0.01956	0.013411	0.022305	0.013923	0.058126	0.046005																						15	-0.01065	0.021887	0.001387	0.013559	0.000493	0.022451	-0.03513	0.01651
215.1	-0.00845	0.013939	-0.01916	0.007295	0.019388	0.017022	0.062017	0.042968																						15.1	-0.00815	0.024849	0.00898	0.019807	-0.00327	0.02388	-0.0272	0.015541
215.2	-0.00407	0.01575	-0.002	0.015024	-0.00712	0.021021	0.066108	0.04447																						15.2	-0.00713	0.023129	0.001922	0.014562	-0.00365	0.018831	-0.02624	0.015905
215.3	-0.00872	0.015632	-0.02076	0.009324	0.021212	0.015495	0.060827	0.045535																						15.3	-0.00337	0.024243	0.00473	0.014227	-0.00152	0.017459	-0.02032	0.016041
215.4	-0.00179	0.015624	-0.00903	0.012471	0.049338	0.013985	0.050203	0.050084																						15.4	-0.00333	0.02425	0.007198	0.016542	0.00268	0.012879	-0.02273	0.01718
215.5	0.004472	0.012882	-0.01155	0.007917	0.003557	0.015042	0.07761	0.054491																						15.5	-0.0075	0.022786	0.009428	0.021788	0.001427	0.014204	-0.02448	0.014379
215.6	0.007745	0.018511	0.01085	0.010751	-0.00467	0.022528	0.055291	0.054247																						15.6	-0.00667	0.023436	0.015826	0.0229	0.00267	0.013463	-0.03156	0.015273
215.7	0.004181	0.022309	-0.00713	0.011345	0.01883	0.014883	0.052098	0.051752																						15.7	-0.0091	0.023149	0.011073	0.023013	7.13e-06	0.014999	-0.02452	0.016498
215.8	0.007481	0.019276	-0.00613	0.009874	0.024329	0.015328	0.059959	0.052326																						15.8	-0.00843	0.021758	0.017506	0.024185	-0.00311	0.014384	-0.03009	0.017847
215.9	0.010973	0.014556	-0.00067	0.014635	0.012245	0.024042	0.054426	0.043284																						15.9	-0.00564	0.02124	0.008625	0.025303	-0.00174	0.013347	-0.03281	0.016046
216	0.017038	0.016589	0.011457	0.0091	0.016504	0.020095	0.061115	0.031116																						16	-0.00653	0.019011	0.035836	0.033902	-0.00428	0.014704	-0.03037	0.01881
216.1	0.014271	0.014637	0.017858	0.008812	0.013571	0.014439	0.060626	0.032443																						16.1	-0.00204	0.015182	0.03914	0.03011	-0.01004	0.016186	-0.03355	0.019298
216.2	0.006055	0.015274	0.029414	0.017046	0.020216	0.018081	0.054874	0.033775																						16.2	0.001706	0.014414	0.032679	0.028601	-0.00624	0.011534	-0.02805	0.020256
216.3	0.012843	0.01737	0.033988	0.010119	0.016105	0.024157	0.038658	0.036614																						16.3	-0.00408	0.014804	0.038483	0.026409	-0.00814	0.012447	-0.0192	0.015333
216.4	0.015656	0.015452	0.027087	0.014075	0.008461	0.018271	0.044113	0.033408																						16.4	-0.00391	0.019525	0.034631	0.025347	-0.0119	0.012591	-0.01852	0.014579
216.5	0.011071	0.006938	0.023282	0.013226	0.017266	0.015556	0.024628	0.036269																						16.5	-0.00064	0.020629	0.030713	0.027104	-0.00975	0.010055	-0.02476	0.014203
216.6	0.00395	0.007403	0.003139	0.007747	0.029789	0.022404	0.036349	0.037722																						16.6	-8.4e-05	0.020104	0.030276	0.026436	-0.01725	0.008713	-0.02422	0.015217
216.7	0.01813	0.013892	0.016275	0.019052	0.025438	0.021513	0.033774	0.035831																						16.7	-0.00115	0.018659	0.028586	0.024804	-0.01217	0.011293	-0.02093	0.015911
216.8	0.010178	0.01344	0.012587	0.019305	0.035954	0.017804	0.043398	0.039493																						16.8	-0.00204	0.018892	0.029405	0.024497	-0.01207	0.01411	-0.01429	0.018361
216.9	0.001931	0.010717	0.019456	0.018292	0.029702	0.020558	0.05522	0.034256																						16.9	0.000216	0.017808	0.022387	0.026109	-0.01702	0.013856	-0.01661	0.019981
217	0.016426	0.010329	0.009707	0.00694	0.01355	0.018335	0.075616	0.034801																						17	0.008267	0.018567	0.012523	0.023141	-0.00651	0.014552	-0.01531	0.021171
217.1	0.016707	0.006736	-0.00465	0.009509	0.013301	0.020282	0.077614	0.035955																						17.1	0.002359	0.018895	0.011089	0.019456	-0.00937	0.014559	-0.0191	0.022953
217.2	0.001103	0.007326	-0.01589	0.008347	0.024214	0.013725	0.051718	0.034094																						17.2	-0.00011	0.019468	0.00579	0.017785	-0.01023	0.015388	-0.0222	0.02189
217.3	0.002187	0.01313	-0.01851	0.0134	0.032531	0.014581	0.052914	0.027508																						17.3	-0.00518	0.019998	-0.00254	0.017249	-0.00497	0.017059	-0.01853	0.02327
217.4	-0.0242	0.011739	-0.01494	0.013032	0.019805	0.022248	0.054046	0.037926																						17.4	-0.00371	0.019229	2.8e-05	0.019649	-0.01054	0.014785	-0.01322	0.020625
217.5	-0.01687	0.006564	-0.01977	0.01269	0.024807	0.020834	0.071104	0.031583																						17.5	0.001961	0.022229	-0.00948	0.020111	-0.01501	0.013151	-0.01558	0.020864
217.6	-0.00662	0.012589	-0.00301	0.014228	0.028886	0.027133	0.051074	0.027308																						17.6	-0.00156	0.022351	-0.01058	0.025921	-0.02098	0.013952	-0.01253	0.021875
217.7	-0.01254	0.012474	-0.0144	0.010872	0.030047	0.02425	0.056047	0.02801																						17.7	0.007218	0.022332	-0.00215	0.024866	-0.01659	0.013185	-0.01648	0.023301
217.8	-0.00889	0.006682	-0.00177	0.011884	0.023244	0.02797	0.042748	0.030122																						17.8	0.011424	0.021085	-0.0029	0.02441	-0.0161	0.013564	-0.01675	0.023566
217.9	0.002876	0.019519	0.001484	0.009301	0.016989	0.025495	0.038274	0.032783																						17.9	0.016123	0.017952	-0.00672	0.025946	-0.01219	0.012669	-0.01674	0.024885
218	-0.01461	0.01855	-0.00561	0.013454	0.016455	0.016748	0.031464	0.043024																						18	0.023814	0.019056	-0.00956	0.025587	-0.01438	0.01491	-0.02229	0.026965
218.1	-0.00946	0.017124	-0.01116	0.012096	0.009564	0.013419	0.027146	0.043886																						18.1	0.029241	0.017749	-0.00661	0.027376	-0.01411	0.018172	-0.02843	0.025319
218.2	-0.01122	0.01941	-0.00926	0.010291	0.021703	0.017825	0.041161	0.042469																						18.2	0.03262	0.017922	3.64e-05	0.02531	-0.01585	0.018894	-0.02667	0.028944
218.3	-0.01298	0.019896	-0.00925	0.015265	0.02484	0.017925	0.035087	0.047493																						18.3	0.032191	0.017874	0.000721	0.022247	-0.02296	0.0196	-0.0301	0.027624
218.4	-0.00185	0.028003	-0.01004	0.007506	0.025237	0.024376	0.047684	0.040212																						18.4	0.037802	0.013027	0.004125	0.021638	-0.02536	0.019847	-0.0284	0.026704
218.5	0.018144	0.032906	0.006029	0.013937	0.014663	0.021164	0.03695	0.05489																						18.5	0.034565	0.013752	0.006265	0.024684	-0.02415	0.020227	-0.02836	0.02978
218.6	0.010825	0.023399	0.017147	0.012732	0.000884	0.019745	0.063235	0.044803																						18.6	0.03707	0.011682	0.00088	0.021157	-0.02755	0.018773	-0.03107	0.027162
218.7	0.01871	0.024908	-0.0017	0.011825	-0.00538	0.020332	0.062926	0.035789																						18.7	0.039611	0.011133	-0.00063	0.020668	-0.03055	0.018427	-0.03206	0.026722
218.8	0.012932	0.016176	-0.00812	0.007801	0.011705	0.022137	0.069071	0.039902																						18.8	0.027593	0.012892	-0.00969	0.022185	-0.02735	0.016838	-0.02067	0.022273
218.9	0.012871	0.018861	-0.0004	0.01318	0.010675	0.024184	0.068719	0.038112																						18.9	0.015618	0.012163	-0.00672	0.025817	-0.03423	0.01835	-0.0231	0.021831
219	0.033667	0.015171	0.00956	0.017835	0.005398	0.020223	0.045971	0.045772																						19	0.019873	0.011998	-0.01239	0.027815	-0.03093	0.019788	-0.02784	0.020875
219.1	0.001038	0.013515	-0.00039	0.018797	0.006788	0.018375	0.061254	0.039753																						19.1	0.017083	0.012938	-0.0112	0.031089	-0.03262	0.020543	-0.02852	0.025825
219.2	0.022459	0.012256	-0.00741	0.015578	0.019553	0.020768	0.03041	0.039235																						19.2	0.013095	0.012103	-0.01375	0.029893	-0.037	0.020334	-0.03176	0.025923
219.3	0.027232	0.014174	-0.02348	0.01777	0.013272	0.019917	0.062173	0.045795																						19.3	0.016668	0.014285	-0.00959	0.031227	-0.0336	0.018538	-0.0288	0.025428
219.4	0.021566	0.008652	-0.01036	0.014119	0.032342	0.012341	0.067705	0.040161																						19.4	0.018944	0.013777	-0.01077	0.030148	-0.02903	0.015501	-0.02068	0.025196
219.5	-0.00462	0.009774	-0.0038	0.004926	0.029255	0.015146	0.059884	0.032158																						19.5	0.023186	0.015016	-0.01209	0.026793	-0.02448	0.015095	-0.01943	0.024335
219.6	-0.00998	0.013471	0.000242	0.008573	0.015956	0.027345	0.051791	0.035796																						19.6	0.0249	0.016818	-0.01442	0.028336	-0.0154	0.012765	-0.0219	0.025653
219.7	0.021108	0.011398	-0.00187	0.010588	0.013916	0.022368	0.054864	0.038623																						19.7	0.030455	0.018481	-0.02023	0.027016	-0.01495	0.013083	-0.01769	0.02187
219.8	0.028067	0.01232	-0.01569	0.009457	-0.02628	0.019453	0.049724	0.04378																						19.8	0.029926	0.016688	-0.01868	0.027052	-0.01113	0.01407	-0.01562	0.023047
219.9	0.016675	0.012229	-0.01753	0.00586	-0.01053	0.017547	0.041049	0.044187																						19.9	0.025689	0.016623	-0.01873	0.026603	-0.0085	0.011796	-0.01584	0.02467
220	-0.00228	0.006791	-0.02039	0.013203	-0.00869	0.024179	0.021358	0.042296																						20	0.038323	0.017102	-0.0222	0.02708	-0.00295	0.011547	-0.00845	0.023654
220.1	0.015557	0.016959	-0.02373	0.010781	0.024125	0.016849	0.021286	0.044996																						20.1	0.029667	0.017345	-0.02558	0.028179	-0.01307	0.011282	-0.00895	0.023621
220.2	0.003771	0.013657	-0.00654	0.008469	-0.005	0.015221	0.024364	0.057391																						20.2	0.026773	0.020213	-0.01711	0.025067	-0.01984	0.013043	-0.00532	0.024368
220.3	0.003164	0.009214	-0.02579	0.010334	-0.00013	0.019636	0.025709	0.056945																						20.3	0.027566	0.021767	-0.02439	0.02598	-0.01277	0.015754	-0.00669	0.022231
220.4	-0.01761	0.009967	-0.02917	0.010398	0.003454	0.017693	0.013075	0.047664																						20.4	0.024647	0.020591	-0.02507	0.027604	-0.00949	0.020037	-0.01327	0.024297
220.5	-0.02593	0.014118	-0.01332	0.011921	0.010725	0.018911	0.036674	0.041771																						20.5	0.023959	0.020146	-0.03075	0.0247	-0.00291	0.021827	-0.01458	0.02367
220.6	0.001974	0.015814	0.000354	0.012541	0.001879	0.018338	0.04584	0.038821																						20.6	0.02208	0.022036	-0.0317	0.022623	-0.00567	0.020474	-0.01634	0.022855
220.7	-0.00317	0.01575	0.005672	0.016245	0.021795	0.013757	0.049186	0.039967																						20.7	0.022371	0.020424	-0.03382	0.020253	0.006014	0.018816	-0.01775	0.021356
220.8	-0.0113	0.017742	-0.01754	0.018001	0.004775	0.015366	0.052977	0.039369																						20.8	0.021979	0.018765	-0.04505	0.018717	0.005137	0.01967	-0.01637	0.019211
220.9	-0.00132	0.011143	-0.00373	0.009564	0.022083	0.017909	0.053896	0.036																						20.9	0.019432	0.018996	-0.04251	0.016818	0.003947	0.017292	-0.02202	0.019631
221	0.013183	0.016334	0.004663	0.015232	0.016222	0.011508	0.078631	0.042683																						21	0.017027	0.020434	-0.03951	0.017089	0.002699	0.016533	-0.02315	0.023255
221.1	0.003405	0.014726	-0.00678	0.018662	0.029072	0.015045	0.066853	0.049642																						21.1	0.022017	0.022562	-0.0245	0.015137	0.006859	0.02451	-0.01988	0.021553
221.2	0.014738	0.013138	-0.02305	0.011765	0.027225	0.01852	0.054353	0.046039																						21.2	0.023384	0.020504	-0.03953	0.016403	0.012083	0.022774	-0.02681	0.023164
221.3	0.014854	0.010999	-0.0082	0.010834	0.021883	0.013585	0.080261	0.043568																						21.3	0.023365	0.020436	-0.04637	0.015829	0.011258	0.021069	-0.02329	0.022998
221.4	0.028447	0.011311	0.00437	0.011113	0.029105	0.01227	0.091001	0.039659																						21.4	0.024189	0.020345	-0.04242	0.017144	0.029123	0.023138	-0.02573	0.024023
221.5	0.024145	0.016911	0.021646	0.005148	0.004666	0.014862	0.052076	0.042793																						21.5	0.022991	0.01953	-0.0464	0.020224	0.02493	0.022202	-0.03049	0.021856
221.6	0.012536	0.017301	-0.00275	0.011118	0.013649	0.018972	0.048136	0.041415																						21.6	0.015144	0.019068	-0.05009	0.02093	0.027778	0.022489	-0.02389	0.020822
221.7	0.034376	0.011167	0.000766	0.009491	0.022276	0.018517	0.039283	0.040493																						21.7	0.002338	0.018424	-0.05525	0.020809	0.025678	0.0214	-0.02419	0.022081
221.8	0.027163	0.011738	0.01877	0.010057	0.007278	0.0192	0.03577	0.044594																						21.8	0.00701	0.019906	-0.05218	0.018213	0.019316	0.020068	-0.01349	0.015875
221.9	0.019539	0.015296	0.0246	0.009913	0.010167	0.025868	0.016004	0.050229																						21.9	0.012025	0.017474	-0.05448	0.017588	0.022779	0.019579	-0.01687	0.01718
222	0.009094	0.014542	0.012337	0.013227	0.007372	0.018407	0.022036	0.046253																						22	0.01136	0.017336	-0.05043	0.013797	0.022322	0.017635	-0.01564	0.018503
222.1	0.02341	0.011295	-0.01118	0.009336	0.030204	0.014736	0.021345	0.038332																						22.1	0.008799	0.01608	-0.0518	0.01371	0.01587	0.016832	-0.01222	0.020213
222.2	0.027847	0.007797	-0.0203	0.007255	0.020506	0.019542	0.020567	0.036807																						22.2	0.01383	0.01654	-0.0476	0.012679	0.016519	0.015567	-0.00948	0.023474
222.3	0.013695	0.005245	-0.01967	0.007171	0.002053	0.025773	0.026319	0.034159																						22.3	0.019953	0.016633	-0.04299	0.014867	0.01253	0.013682	-0.01253	0.024934
222.4	0.013539	0.013634	-0.01512	0.005836	0.022708	0.015234	0.040347	0.039023																						22.4	0.018876	0.016652	-0.038	0.018134	0.009601	0.011741	-0.01309	0.027135
222.5	0.012016	0.013906	-0.03194	0.009534	0.006431	0.021567	0.039586	0.030351																						22.5	0.017145	0.017143	-0.0345	0.022655	0.001283	0.012139	-0.012	0.030936
222.6	0.022097	0.0136	-0.0205	0.011367	-0.01521	0.026607	0.060269	0.035054																						22.6	0.018299	0.015199	-0.03681	0.020288	0.003165	0.01261	-0.02398	0.029645
222.7	0.017839	0.017694	-0.00703	0.008534	0.000934	0.028368	0.056067	0.038834																						22.7	0.023566	0.012737	-0.03485	0.021783	0.01447	0.016307	-0.0246	0.03128
222.8	0.01969	0.011592	0.001109	0.015547	0.005011	0.018975	0.085294	0.041615																						22.8	0.025182	0.01344	-0.03808	0.021118	0.010162	0.016814	-0.02954	0.030934
222.9	0.015434	0.013749	0.014242	0.012523	0.00207	0.03274	0.076585	0.045758																						22.9	0.025915	0.011809	-0.03459	0.019088	0.001804	0.015392	-0.0205	0.020695
223	0.013213	0.014257	0.011161	0.011053	-0.01622	0.0255	0.083372	0.038794																						23	0.022668	0.012282	-0.02663	0.020503	-0.00063	0.016202	-0.02173	0.020876
223.1	0.01095	0.015536	0.009062	0.017537	0.006999	0.027852	0.041104	0.04564																						23.1	0.036241	0.016674	-0.02512	0.019746	-0.00459	0.014409	-0.02099	0.021554
223.2	0.007217	0.018268	-0.00926	0.014373	0.022583	0.022655	0.038042	0.040115																						23.2	0.034361	0.018544	-0.02378	0.022529	-0.00555	0.015922	-0.03237	0.023887
223.3	0.016251	0.011511	0.006387	0.01253	0.01466	0.025416	0.043573	0.037219																						23.3	0.03439	0.018947	-0.03004	0.023026	-0.00608	0.016742	-0.03258	0.022852
223.4	0.001081	0.012343	-0.0041	0.009766	0.032791	0.021127	0.042492	0.040037																						23.4	0.02899	0.016834	-0.02879	0.020946	-0.01304	0.016267	-0.0312	0.022312
223.5	0.009442	0.011979	0.001607	0.016909	0.028103	0.015146	0.056048	0.030469																						23.5	0.023792	0.018288	-0.03201	0.021585	-0.00436	0.015638	-0.03443	0.022957
223.6	0.029552	0.014251	-0.00116	0.008096	0.028126	0.020046	0.053684	0.037606																						23.6	0.028648	0.019318	-0.03184	0.022518	-0.00323	0.018225	-0.0312	0.021803
223.7	0.015972	0.015963	-0.0155	0.014085	0.01519	0.01923	0.04833	0.040077																						23.7	0.024321	0.019021	-0.02639	0.022918	-0.00402	0.020966	-0.02499	0.017003
223.8	0.003118	0.018906	-0.00083	0.011411	0.010637	0.025855	0.041825	0.0408																						23.8	0.025517	0.021508	-0.01661	0.023591	-0.00381	0.019469	-0.02016	0.016434
223.9	-0.01096	0.017648	-0.01525	0.013229	-0.00648	0.022523	0.033163	0.045813																						23.9	0.025036	0.020779	-0.02003	0.023787	-0.00634	0.018737	-0.02327	0.016599
224	0.002129	0.018062	-0.01069	0.013335	-0.01949	0.0283	0.028976	0.039892																						24	0.032033	0.016904	-0.01692	0.021244	-0.00562	0.017837	-0.01928	0.015073
224.1	-0.00364	0.023604	0.001552	0.004671	-0.00222	0.016819	0.025629	0.045452																						24.1	0.029153	0.016146	-0.01719	0.023088	-0.00664	0.016055	-0.01449	0.018001
224.2	-0.0104	0.017361	0.002924	0.013098	0.048152	0.019478	0.017972	0.037592																						24.2	0.023678	0.017515	-0.01372	0.022048	-0.00818	0.015142	-0.01431	0.017902
224.3	-0.01713	0.015012	-0.01847	0.020111	0.008502	0.017238	0.039798	0.042436																						24.3	0.027432	0.020918	-0.01816	0.019723	-0.01105	0.015478	-0.02052	0.020302
224.4	-0.01332	0.019081	-0.03667	0.013547	0.027774	0.012098	0.059518	0.04129																						24.4	0.02327	0.018788	-0.02708	0.021784	-0.00885	0.01515	-0.01915	0.023324
224.5	-0.00054	0.015109	-0.02652	0.019294	0.019707	0.015397	0.057956	0.045985																						24.5	0.01892	0.017389	-0.03346	0.022926	-0.00811	0.014937	-0.02171	0.022338
224.6	0.013685	0.018694	-0.02803	0.010326	0.031581	0.025807	0.045181	0.050256																						24.6	0.021592	0.015597	-0.03073	0.018649	-0.00767	0.016698	-0.02239	0.023612
224.7	-0.00124	0.016711	-0.02832	0.013505	0.041499	0.019345	0.032628	0.052009																						24.7	0.029685	0.016733	-0.03349	0.019194	0.00329	0.020096	-0.02631	0.023901
224.8	0.006266	0.016549	-0.04351	0.013528	0.03674	0.011636	0.050702	0.039176																						24.8	0.022004	0.017844	-0.03739	0.019975	0.009673	0.023139	-0.02387	0.021723
224.9	0.002742	0.015567	-0.03334	0.012768	0.004299	0.015954	0.036386	0.043838																						24.9	0.022617	0.016922	-0.03064	0.018938	0.001343	0.022883	-0.02295	0.027336
225	0.010796	0.017423	-0.01216	0.00801	0.007595	0.022577	0.035098	0.037256																						25	0.023381	0.016437	-0.0346	0.021665	-0.00096	0.02456	-0.02595	0.023328
225.1	0.00064	0.013014	-0.00825	0.010352	-0.00157	0.019756	0.053279	0.031289																						25.1	0.025752	0.01571	-0.04284	0.022772	0.001657	0.026521	-0.02679	0.02315
225.2	-0.00382	0.015117	-0.00929	0.01736	-0.00367	0.020404	0.034578	0.044734																						25.2	0.019746	0.016268	-0.03786	0.024152	0.003091	0.027544	-0.03486	0.023492
225.3	-0.004	0.014151	-0.00077	0.018751	0.013481	0.014185	0.067662	0.036568																						25.3	0.017569	0.018517	-0.03709	0.022012	0.004565	0.023618	-0.03113	0.017161
225.4	0.010038	0.016165	-0.00235	0.018805	0.0174	0.018169	0.064329	0.036441																						25.4	0.005334	0.01947	-0.02117	0.023485	0.004633	0.025287	-0.0322	0.014928
225.5	0.0299	0.019769	-0.00715	0.012841	0.012927	0.014157	0.082248	0.03696																						25.5	0.003394	0.018962	-0.01592	0.024062	-0.0017	0.023208	-0.02902	0.019513
225.6	0.036968	0.019286	-0.01926	0.015628	0.009654	0.017591	0.083729	0.035797																						25.6	0.001758	0.018818	-0.01715	0.026492	0.004841	0.024654	-0.0301	0.021996
225.7	0.021994	0.0166	-0.01923	0.0123	0.0128	0.024114	0.072463	0.033393																						25.7	-0.00429	0.019032	-0.01645	0.024477	0.002824	0.023488	-0.02818	0.019947
225.8	0.017885	0.02115	-0.01973	0.009452	0.00883	0.022179	0.060539	0.036287																						25.8	0.00236	0.019131	-0.01608	0.025338	0.00485	0.028003	-0.02936	0.018969
225.9	0.015261	0.015832	-0.02134	0.015381	-0.00628	0.029132	0.038967	0.03006																						25.9	0.005308	0.01924	-0.02091	0.029191	0.007727	0.029548	-0.02272	0.018417
226	0.01798	0.012734	-0.01377	0.013423	-0.02471	0.028609	0.050123	0.035033																						26	0.00172	0.015834	-0.02237	0.028565	0.00124	0.02695	-0.02064	0.017242
226.1	0.018697	0.013837	-0.02156	0.018617	-0.01546	0.023742	0.02545	0.045001																						26.1	0.002051	0.013647	-0.03172	0.028051	0.00323	0.030472	-0.01946	0.01524
226.2	0.008796	0.011395	0.008122	0.012243	-0.00184	0.024204	0.039482	0.044166																						26.2	0.002807	0.013413	-0.02398	0.023204	-0.00156	0.029824	-0.01332	0.016385
226.3	-2e-05	0.010113	-0.00471	0.015224	0.016651	0.016416	0.014819	0.058843																						26.3	0.003935	0.014689	-0.0215	0.019846	-0.00349	0.029549	-0.01794	0.020843
226.4	0.00979	0.018709	-0.00385	0.015035	0.001136	0.011203	0.051775	0.03559																						26.4	0.004134	0.012405	-0.02982	0.019411	-0.0012	0.030529	-0.01435	0.022724
226.5	0.018536	0.020725	-0.00397	0.00678	-0.01583	0.01637	0.058298	0.037257																						26.5	0.013358	0.013465	-0.0338	0.019276	-0.00548	0.030171	-0.01536	0.021128
226.6	0.02181	0.024109	-0.00805	0.012423	-0.01892	0.024415	0.054238	0.034401																						26.6	0.006076	0.012187	-0.03744	0.019594	-0.0105	0.02868	-0.01783	0.024123
226.7	0.021654	0.013192	-0.02038	0.010411	-0.02239	0.025478	0.055415	0.033752																						26.7	-0.00234	0.009255	-0.02712	0.018853	-0.01582	0.025533	-0.02722	0.02296
226.8	0.021227	0.015835	-0.01031	0.009446	-0.00746	0.031737	0.035023	0.047798																						26.8	-0.00938	0.010576	-0.02791	0.020477	-0.01094	0.024022	-0.02083	0.024283
226.9	0.024365	0.020816	-0.00506	0.015981	-0.01778	0.027732	0.047299	0.048956																						26.9	-0.0105	0.012096	-0.02958	0.017231	-0.00717	0.01942	-0.02019	0.022685
227	0.007396	0.021782	-0.01221	0.016147	0.003447	0.023916	0.055556	0.038536																						27	-0.00651	0.01404	-0.03343	0.019716	-0.00823	0.018244	-0.01754	0.020377
227.1	0.002784	0.025106	-0.00746	0.011444	0.002756	0.027096	0.074406	0.034334																						27.1	-0.00185	0.018144	-0.03037	0.020261	-0.00655	0.018045	-0.02224	0.01967
227.2	-0.00141	0.013392	-0.00714	0.017324	0.00441	0.028223	0.086447	0.039625																						27.2	0.001919	0.018637	-0.02982	0.022227	-0.00624	0.017503	-0.02542	0.018524
227.3	0.011686	0.01587	-0.0187	0.008711	-0.0143	0.026614	0.101724	0.04588																						27.3	0.004097	0.019265	-0.03609	0.019468	-0.00407	0.016832	-0.02757	0.017702
227.4	0.004089	0.012679	-0.01592	0.008713	-0.00733	0.028391	0.072002	0.041869																						27.4	0.003875	0.020391	-0.03931	0.01752	-0.00407	0.017414	-0.03484	0.018244
227.5	0.005497	0.018306	-0.02892	0.007217	0.008943	0.02904	0.063813	0.032453																						27.5	0.002378	0.0176	-0.03341	0.015873	-0.00224	0.017714	-0.03529	0.016776
227.6	-0.00365	0.016133	-0.01071	0.008026	0.002206	0.024556	0.057238	0.042634																						27.6	0.00481	0.019402	-0.03909	0.014991	0.000154	0.017668	-0.03498	0.015655
227.7	0.008175	0.015826	-0.01694	0.01026	-0.00439	0.017559	0.056213	0.041746																						27.7	-0.00304	0.01953	-0.03955	0.01475	0.008543	0.014386	-0.03433	0.014767
227.8	-0.00322	0.01659	-0.02803	0.01018	0.010653	0.014793	0.033156	0.038276																						27.8	-0.00019	0.019554	-0.04052	0.011595	0.00837	0.013897	-0.03912	0.013526
227.9	-0.00706	0.016226	-0.02724	0.014468	-0.01083	0.024627	0.045725	0.043808																						27.9	-0.0015	0.017659	-0.02974	0.014715	0.007072	0.016286	-0.03727	0.017192
228	-0.01046	0.012243	-0.00837	0.015266	0.001291	0.017466	0.058972	0.03604																						28	0.002146	0.018619	-0.0346	0.014287	0.007188	0.015767	-0.03714	0.016274
228.1	-0.00696	0.012637	0.011161	0.010789	0.008958	0.020379	0.042609	0.040603																						28.1	0.008758	0.016974	-0.02685	0.017283	0.006053	0.013109	-0.03996	0.017446
228.2	-0.00429	0.017964	0.008259	0.014475	0.009297	0.020604	0.035983	0.039327																						28.2	0.005839	0.018155	-0.01433	0.018585	0.001942	0.013497	-0.04498	0.018463
228.3	-0.00145	0.015122	0.000553	0.010682	0.015434	0.021202	0.016488	0.043039																						28.3	0.01863	0.020478	-0.02196	0.019433	-0.00081	0.014799	-0.0512	0.018857
228.4	0.003095	0.018058	0.007564	0.007336	0.013075	0.018684	0.027658	0.044626																						28.4	0.016701	0.020425	-0.0168	0.017002	0.002072	0.015217	-0.04556	0.017273
228.5	0.006566	0.013182	-0.0058	0.015937	0.020427	0.017366	0.008039	0.050609																						28.5	0.025545	0.022382	-0.01364	0.017286	0.000569	0.017497	-0.04102	0.018628
228.6	0.023628	0.018938	-0.00841	0.013657	-0.00145	0.028995	0.0378	0.032096																						28.6	0.018658	0.019154	-0.00962	0.016203	-0.009	0.017645	-0.04406	0.022635
228.7	0.019771	0.020441	-0.01288	0.0119	0.015868	0.026578	0.018335	0.042616																						28.7	0.016303	0.0199	-0.0132	0.017382	-0.00331	0.015452	-0.04676	0.022784
228.8	0.016288	0.017258	-0.01608	0.013519	0.033469	0.019534	0.020957	0.041182																						28.8	0.016825	0.021519	-0.00869	0.013723	-0.00072	0.016736	-0.05265	0.021958
228.9	0.016082	0.014291	-0.0155	0.01725	0.01211	0.02202	0.02903	0.039958																						28.9	0.011863	0.022783	-0.01375	0.012481	-0.00114	0.016434	-0.04572	0.020599
229	0.013818	0.01744	-0.00856	0.009434	0.028526	0.017242	0.034123	0.045853																						29	0.013512	0.023313	-0.00773	0.014089	-0.00572	0.014495	-0.04704	0.018013
229.1	0.02133	0.015733	-0.01488	0.011228	0.013586	0.019773	0.063435	0.040862																						29.1	0.012762	0.023652	-0.00734	0.011474	-0.00861	0.014789	-0.04889	0.019765
229.2	0.011974	0.012901	-0.01351	0.015852	0.005088	0.026366	0.060213	0.044109																						29.2	0.010447	0.023343	-0.00367	0.009106	-0.01543	0.014271	-0.04866	0.018092
229.3	0.015942	0.021513	-0.01598	0.014032	0.011615	0.018159	0.049227	0.04024																						29.3	0.007782	0.021192	0.00147	0.011259	-0.01959	0.013486	-0.04825	0.015997
229.4	0.013926	0.018335	-0.01805	0.014449	0.003377	0.018011	0.045497	0.041887																						29.4	0.002582	0.021378	0.004269	0.015197	-0.022	0.011189	-0.04754	0.016602
229.5	0.003022	0.015955	-0.00906	0.010889	-0.01341	0.023292	0.04358	0.042645																						29.5	0.007928	0.02277	0.003029	0.014021	-0.02683	0.011353	-0.04389	0.01795
229.6	0.00696	0.018014	0.003508	0.015868	-0.0119	0.025761	0.029145	0.048835																						29.6	0.002887	0.019774	0.00101	0.015768	-0.02675	0.012989	-0.04776	0.018282
229.7	0.002332	0.018134	0.009401	0.018831	0.004625	0.022449	0.022087	0.055542																						29.7	-0.00358	0.020233	-0.00682	0.017557	-0.02916	0.014033	-0.0429	0.018638
229.8	-0.00899	0.012171	0.021405	0.019182	0.006562	0.018373	0.010517	0.039844																						29.8	-0.00486	0.020071	-0.01026	0.019432	-0.03149	0.015673	-0.04466	0.017194
229.9	0.005331	0.020586	0.016953	0.015806	-0.00183	0.022849	0.025423	0.04053																						29.9	-0.00375	0.02137	-0.00685	0.018247	-0.03156	0.018119	-0.04506	0.016602
230	0.013691	0.024814	0.027296	0.012037	0.020913	0.022407	0.00081	0.036771																						30	-0.00521	0.022849	-0.01651	0.017222	-0.03405	0.019944	-0.04466	0.015153
230.1	0.030232	0.026251	0.009622	0.011364	0.015222	0.019001	0.019102	0.03946																						30.1	-0.00417	0.021943	-0.02499	0.017738	-0.03143	0.017889	-0.04799	0.017994
230.2	0.027798	0.021074	0.018595	0.014841	0.019748	0.019351	0.034411	0.047872																						30.2	-0.00735	0.020247	-0.02961	0.018999	-0.02875	0.01435	-0.04751	0.018423
230.3	0.026695	0.023491	0.008444	0.010279	0.041943	0.022729	0.047683	0.039143																						30.3	-0.00602	0.019915	-0.03014	0.024514	-0.03144	0.017121	-0.04201	0.018022
230.4	0.029943	0.019201	0.000209	0.006094	0.009426	0.021512	0.04091	0.039146																						30.4	6e-05	0.015278	-0.02074	0.025594	-0.03513	0.016144	-0.04268	0.0196
230.5	0.030851	0.024046	-0.00237	0.013626	0.018474	0.022834	0.038093	0.038899																						30.5	0.007611	0.015569	-0.01751	0.025751	-0.0326	0.0141	-0.04574	0.01667
230.6	0.017187	0.015266	0.000379	0.008804	0.004241	0.016848	0.034344	0.044579																						30.6	0.005605	0.01643	-0.02178	0.02727	-0.0338	0.014989	-0.04218	0.016023
230.7	-0.00667	0.020937	0.006827	0.011737	-0.01249	0.01876	0.074365	0.040708																						30.7	0.010335	0.02018	-0.03031	0.026479	-0.02933	0.013488	-0.03814	0.014914
230.8	0.003225	0.017933	0.002166	0.004284	-0.00271	0.020858	0.061684	0.037979																						30.8	0.000578	0.01883	-0.02336	0.029436	-0.01563	0.012942	-0.04144	0.017359
230.9	0.01674	0.013989	-0.00219	0.009518	0.002342	0.013312	0.058114	0.037115																						30.9	-0.00275	0.019975	-0.0189	0.029006	-0.01714	0.01234	-0.03417	0.013038
231	0.007204	0.010544	-0.01204	0.013749	-0.00289	0.022603	0.045317	0.044155																						31	-0.00653	0.018789	-0.0253	0.029568	-0.01842	0.012428	-0.03579	0.015768
231.1	0.017301	0.013429	-0.01863	0.015687	-0.01144	0.027777	0.062852	0.045966																						31.1	-0.00244	0.016918	-0.02204	0.030684	-0.01886	0.013791	-0.04238	0.018847
231.2	0.001399	0.020713	-0.0109	0.012275	-0.01089	0.030969	0.061438	0.037263																						31.2	0.002735	0.019903	-0.01528	0.026283	-0.01574	0.013908	-0.03969	0.01556
231.3	-0.00096	0.018877	-0.01083	0.016754	-0.01938	0.018991	0.06822	0.037283																						31.3	3.93e-05	0.018926	-0.01456	0.023758	-0.01781	0.014941	-0.0322	0.011957
231.4	0.011149	0.013763	-0.00191	0.015325	-0.0371	0.026613	0.070866	0.036513																						31.4	-0.00206	0.018929	-0.01935	0.018089	-0.01819	0.014928	-0.0312	0.011938
231.5	0.019572	0.016225	0.00913	0.017188	-0.00605	0.027769	0.042795	0.048486																						31.5	0.004475	0.018664	-0.01927	0.021387	-0.01337	0.012905	-0.03536	0.010176
231.6	0.019783	0.021189	-0.00742	0.009982	0.000655	0.022284	0.076226	0.039134																						31.6	-0.00438	0.017182	-0.02319	0.024962	-0.01935	0.01325	-0.0347	0.010265
231.7	0.009533	0.015214	0.006097	0.013755	-0.01437	0.019064	0.074011	0.032418																						31.7	-0.00666	0.015885	-0.02978	0.025289	-0.01772	0.014533	-0.03361	0.011581
231.8	-0.00193	0.014317	0.02164	0.011163	-0.01344	0.020262	0.053417	0.035548																						31.8	-0.0012	0.017631	-0.03677	0.025486	-0.0161	0.015604	-0.03714	0.012397
231.9	-0.0073	0.020996	0.00469	0.009973	0.006965	0.025857	0.041462	0.045402																						31.9	0.002655	0.018697	-0.0367	0.02071	-0.01992	0.013022	-0.03961	0.0107
232	-0.00311	0.020989	0.005389	0.013029	0.02091	0.022735	0.031356	0.046859																						32	0.000667	0.015993	-0.03339	0.018405	-0.02182	0.013875	-0.04351	0.008488
232.1	0.006812	0.019649	-0.0152	0.014547	0.014893	0.021233	0.044026	0.04163																						32.1	0.003825	0.018697	-0.03434	0.018255	-0.02264	0.011962	-0.047	0.009636
232.2	0.006614	0.016886	-0.01332	0.013485	-0.01149	0.029123	0.051129	0.041837																						32.2	-0.00089	0.019067	-0.03163	0.015704	-0.02084	0.014475	-0.04328	0.008536
232.3	0.001367	0.014133	-0.01734	0.008038	-0.00975	0.024605	0.054774	0.043087																						32.3	-0.00524	0.020844	-0.03251	0.014315	-0.01746	0.012137	-0.04568	0.01114
232.4	0.009552	0.017624	-0.01383	0.006871	-0.01208	0.016694	0.050132	0.040399																						32.4	-0.00827	0.018468	-0.02747	0.011798	-0.01287	0.01136	-0.04817	0.011127
232.5	0.010115	0.013563	-0.01771	0.016624	0.013813	0.015309	0.074453	0.034838																						32.5	-0.00415	0.017871	-0.02706	0.0114	-0.01764	0.010078	-0.04178	0.013573
232.6	-0.00799	0.013633	-0.01171	0.012482	0.016473	0.023987	0.070072	0.033571																						32.6	-0.0065	0.016079	-0.02446	0.011352	-0.01028	0.0101	-0.03393	0.012853
232.7	0.002483	0.011262	-0.0167	0.015126	0.027509	0.018152	0.034119	0.044259																						32.7	-0.00561	0.01749	-0.01924	0.012233	-0.00966	0.013268	-0.03638	0.010657
232.8	0.024408	0.013502	-0.00483	0.009343	0.030722	0.012225	0.031172	0.046903																						32.8	-0.00416	0.019358	-0.02792	0.014156	-0.01206	0.013952	-0.03501	0.012543
232.9	0.006049	0.014045	-0.00045	0.01106	0.008448	0.015126	0.058959	0.039092																						32.9	-0.00441	0.020156	-0.03393	0.014419	-0.01267	0.013891	-0.03813	0.015658
233	0.009526	0.018319	-0.0112	0.012109	0.026052	0.012188	0.044147	0.044589																						33	-0.00537	0.015567	-0.04115	0.013238	-0.01088	0.013024	-0.03429	0.011866
233.1	0.006543	0.015494	-0.01714	0.012097	0.015377	0.018039	0.04184	0.050325																						33.1	-0.01071	0.017742	-0.03913	0.013729	-0.00115	0.009928	-0.04107	0.015484
233.2	0.014725	0.019205	-0.01557	0.011633	0.004863	0.019729	0.049146	0.050598																						33.2	-0.01537	0.014749	-0.03647	0.019683	0.003589	0.010374	-0.04264	0.017846
233.3	0.011976	0.010113	-0.01681	0.017052	0.00301	0.02621	0.053721	0.039759																						33.3	-0.01182	0.016538	-0.03965	0.019893	0.000343	0.010409	-0.0434	0.020255
233.4	-0.00013	0.012869	-0.02068	0.014868	0.00414	0.017855	0.035063	0.039282																						33.4	-0.00813	0.016076	-0.02704	0.01223	-0.00064	0.010758	-0.05097	0.022382
233.5	0.022307	0.016856	-0.00302	0.017154	0.006026	0.019026	0.054922	0.041805																						33.5	-0.0023	0.013269	-0.0329	0.01069	-0.00285	0.011693	-0.05649	0.025636
233.6	0.032477	0.020422	-0.01005	0.010879	0.03209	0.018572	0.068576	0.036105																						33.6	-0.00062	0.012718	-0.03174	0.013522	0.001016	0.009694	-0.05486	0.02676
233.7	0.035041	0.017	0.005007	0.015639	0.025198	0.015444	0.079524	0.04077																						33.7	0.000128	0.014506	-0.03939	0.012165	0.002387	0.009543	-0.06243	0.027053
233.8	0.017085	0.008658	0.010818	0.015845	0.014512	0.015178	0.069532	0.041126																						33.8	0.001257	0.0147	-0.03946	0.014097	0.008137	0.008258	-0.05869	0.024979
233.9	0.018517	0.017255	-0.0063	0.013762	0.008194	0.016602	0.06053	0.039089																						33.9	-0.0002	0.013098	-0.03859	0.0148	0.006426	0.007177	-0.05179	0.025224
234	0.016205	0.013045	-0.01524	0.015383	0.002154	0.010429	0.056654	0.043228																						34	-0.00709	0.013548	-0.04289	0.014321	-0.00089	0.006577	-0.06032	0.025768
234.1	0.010452	0.011686	-0.01296	0.018211	0.01197	0.015711	0.05178	0.040617																						34.1	-0.01002	0.0136	-0.03492	0.011344	0.003389	0.008903	-0.06135	0.027248
234.2	-0.00402	0.011287	0.013601	0.017721	0.028271	0.018255	0.055402	0.047626																						34.2	-0.00715	0.013426	-0.04544	0.015988	0.002609	0.008383	-0.06793	0.02945
234.3	0.013865	0.008074	-0.00208	0.027107	0.015365	0.020004	0.035869	0.039796																						34.3	-4.1e-06	0.016457	-0.03177	0.01854	0.004408	0.007971	-0.06774	0.029485
[truncated: 9,657 more rows]
[truncated: 9 more columns]

## Sheet: Fig 4
Panel A						Panel C						Panel D						Panel E										Panel F										Panel G						Panel H
[truncated: 10,004 more rows]
[truncated: 42 more columns]

## Sheet: Fig 5
Coordinates Cav1.1		Electrostatic Interaction Energies / kcal/mol (panel F)						Timescale of Downward Movement (panel C)
[truncated: 21,150 more rows]

[truncated: 3 more sheets: Suppl.figure 1A, Suppl.figure 1B, Suppl.figure 1C]
